# Supplementary material for: The Use and Limitations of the 16S rRNA Sequence for Species Classification of Anaplasma Samples
Source: Microorganisms. 2022 Mar 12;10(3):605. doi: 10.3390/microorganisms10030605 (PMC8949108; doi:10.3390/microorganisms10030605)
Supplement: Supplementary file 1 [file microorganisms-10-00605-s001.zip › Supplemental Table S1.xlsx]

## Sheet: All sequences
Original sequences obtained from Genbank Searchs
AB211164
AB211163
AB196721
AB196720
AB196475
LC558314
LC558313
AB588977
AB588976
AB588974
AB588969
AB588965
AB509223
AJ633052
AJ633051
AJ633050
AJ633049
AJ633048
JX876644
AY262124
MT623545
MT623544
MT623542
MT623543
MT623541
KR261620
KR261622
KR261621
KR261619
KR261618
KP314241
KP314238
KP314237
KM206273
AF309868
EU439943
AF309869
AF309867
MN187218
MH762081
MH762080
MH762079
MH762077
MH762076
MH762075
MH762074
MH762073
MH762072
KY425447
MH762071
KY425445
KY425441
KY425435
KY425439
KY425431
KY425429
KY425423
KY425420
KU686794
KU686793
KU686792
KU686791
KU686790
KU686789
KU686788
KU686787
KU686786
KU686785
KU686784
KU686783
KU686782
KU686781
KU686780
KU686779
KU686778
KU686777
KU686776
KU686775
KU686774
JN055357
DQ458808
DQ458807
DQ458805
DQ342324
EU368732
EU368731
EU368730
EU368729
EU368728
EU368727
AY570540
AY570539
AY570538
AF303467
MZ646052
MT798604
MT798603
MT798602
MT798601
MT798600
KF843825
MT798599
KF843824
KF843823
LC432126
LC432125
LC432124
LC432123
LC432122
LC432121
LC432120
LC432119
LC432118
LC432117
LC432116
LC432115
LC432114
LC432113
LC432112
LC432111
LC432110
LC432109
LC432108
LC432107
LC432106
LC432104
LC432105
LC432103
LC432102
LC432101
LC432100
LC432099
LC432098
LC432097
LC432096
LC432095
LC432094
LC432093
LC432092
MK121782
MH255941
MH255940
MH255939
MH255938
MH255937
MH255936
MH255935
MH255934
MH255933
MH255932
MH255931
MH255930
MH255929
MH255927
MH255928
MH255926
MH255925
MK814449
MK814448
MK814441
MK814435
MK814429
MK814428
MK814427
MK814426
MK814425
MK814424
MK814421
MK814422
MK814423
MK814420
MK814419
MK814417
MK814418
MK814416
MK814414
MK814410
MK814406
MK814405
MK814404
MK814403
MK814402
MK138362
MG869594
MG869593
MG869590
MG869591
MG869592
MG869589
MG869588
MG869587
MG869586
MG869585
MG869584
MG869583
MG869582
MG869581
MG869580
MG869579
JN121378
MG869578
MG869577
MG869576
MG869575
MG869574
MG869573
MG869572
MG869571
MG869570
MG869569
MG869568
MG869567
MG869566
MG869565
MG869564
MG869561
MG869562
MG869563
MG869559
MG869560
MG869557
MG869558
MG869554
MG869555
MG869556
MG869551
MG869552
MG869553
MG869549
MG869550
MG869547
MG869548
MG869545
MG869546
MG869543
MG869544
MG869541
MG869542
MG869539
MG869540
MG869537
MG869538
MG869535
MG869536
MG869532
MG869533
MG869534
MG869530
MG869531
MG869526
MG869527
MG869528
MG869529
MG869525
MG869521
MG869522
MG869518
MG869519
MG869517
MG869514
MG869515
MG869516
MG869512
MG869513
MG869510
MG869511
MG869508
MG869509
MG869506
MG869507
MG869504
MG869505
MG869501
MG869503
MG869502
MG869499
MG869500
MG869497
MG869498
MG869494
MG869495
MG869496
MG869492
MG869493
MG869490
MG869491
MG869487
MG869488
MG869489
MG869485
MG869486
MG869483
MG869484
MF289483
MG869482
MF289481
MF289482
MF289480
MF289478
MF289479
KY594914
MF289477
LC269823
KX792089
LC269821
LC269822
LC269820
MF576175
LC334014
KT264188
KP314253
KP314252
KP314251
KP314250
KP314249
KP314248
KP314247
KP314246
KP314245
KP314243
KP314244
KP314242
KP314240
KP314239
KP314236
KX765882
KT982643
KX505303
KX505302
KX505301
KX505300
KX505299
KX505298
KX505297
KX505296
KX505295
KX505294
KX505293
LC194134
LC194133
LC194132
KX447505
KU189193
KT734729
KR611719
KR611717
KR611718
KR611716
KR002115
KR002114
KR002113
KR002112
KM401908
KM401907
KM401905
KM401906
KP745629
KP939256
KP939255
KP939254
KJ700627
KP006406
KP006405
KP006404
KP006403
KP006401
KP006402
KP006400
KP006399
KP006398
KP006397
KM246801
KM246800
KM246799
KM246798
KM246797
KM246796
KM246795
KM227012
KM186950
KM186949
KM186948
KM186947
KM186946
KM186945
KM186944
KM186943
KM186942
KM186941
KM186940
KM186939
KM186938
KM186937
KM186936
KM186935
KM186934
KM186933
KM186932
KM186931
KM186930
KM186929
KM186928
KM186927
JX402604
KJ659045
KJ659044
KJ659043
KJ659042
KJ659041
KJ659040
KJ659039
KJ659038
KJ639881
KJ639880
KJ639879
JN862824
KC811530
KF569916
KF569915
KF569910
KF569909
KF569908
KC470064
JQ839012
JQ839011
JQ839010
KC189853
KC189849
KC189848
KC189845
KC189844
KC189843
KC189842
KC189841
KC189840
JX173652
JX173651
AB723716
AB723715
AB723714
AB723713
JX898992
JX976181
GU223365
JQ917906
JQ917905
JQ917904
JQ917903
JQ917902
JQ917901
JQ917900
JQ917899
JQ917898
JQ917897
JQ917896
JQ917895
JQ917894
JQ917893
JQ917892
JQ917891
JQ917890
JQ917889
JQ917888
JQ917887
JQ917886
JQ917885
JQ917884
JQ917882
JQ917883
JQ917881
JQ917880
JQ917879
JQ917878
JQ917877
JQ917876
GU937023
GU937022
GU937021
GU937020
GU937019
GU937018
GU937017
GU937016
GU937015
GU937014
GU937013
GU937012
GU937011
JQ396431
JQ321376
JN558829
JN558828
JN558827
JN558826
JN558825
JN558824
JN558823
JN558822
JN558821
JN558820
JN558819
JN558818
JN558817
JN558811
HQ913646
HQ913645
HQ913644
JN862825
JN715833
GU075704
GU075703
GU075702
GU075701
GU075700
GU075699
HQ872465
HQ872464
HQ872463
FJ169957
FJ169956
HM538193
HM538192
HM439433
HM439432
HM439430
HM595732
HM131218
HM131217
GQ412339
GQ412338
GQ412337
FJ389579
FJ389577
FJ389578
FJ389576
FJ389575
FJ389574
EU709493
FJ389573
EF520689
EF520690
EF520688
EF520687
EF520686
AY969015
AY969014
AY969013
AY969011
AY969012
AY969010
AF414878
AF414877
AF414876
AF414875
AF414872
AF414873
AF414874
AF414870
AF414871
AF414869
AF414868
AY144729
FJ172530
FJ226454
AB454076
AB454075
AB454073
EF139459
DQ449948
EF587237
DQ449947
DQ449946
DQ449945
AY530806
DQ341370
DQ341369
AY527214
AY527213
AF536828
AY077619
AF318945
AY048816
AF318944
AF311303
AF283007
AF309866
AF309865
MK804764
MK804763
MK804762
MK506834
MK506833
MW721591
MW692362
MW600409
MW600407
MW600408
MW600406
MW600405
MW600404
MW600403
MW600402
MW600401
MW600400
MN319543
MN319542
MN319541
MT020436
MN630836
MN630835
MN630834
MH722235
MH722233
MH722229
MH589423
MK575506
KY924886
KY924885
KY924884
KX817984
KX817983
KX579073
KU586182
KU586183
KX987331
KU586181
KU586180
KU586179
KU586177
KU586176
KU586175
KU586174
KU586173
KU586172
KU586171
KU586170
KU586169
KU586168
KU586167
KU586166
KU586164
KU586162
KU586161
KU586160
KU586159
KU586124
KU586076
KU586075
KU586074
KU586073
KU586067
KU586072
KU586066
KU586059
KU586058
KU586056
KU586051
KU586041
KU586032
KU586031
KU586030
KU586025
KU586023
KU586017
KU586006
KU586005
KU586001
KU585997
KU585992
KU585990
KU585989
KU585988
KU585987
KU585986
KU585985
KU585984
KU585983
KU585980
KU585979
KU585973
KU585969
KU585960
KP062966
KP062965
KP062964
KP062963
KP062962
KP062961
KP062960
KP062959
KP062958
KP062957
KP062956
KP062955
KP062954
KP062953
KX180944
KY114936
KY114935
LC066136
LC066137
KP276588
KM114613
KM114612
KM114611
KJ410249
KJ410248
KJ410247
KJ410246
KJ410245
KJ410244
AB983439
AB983438
U02521
JN990106
JN990105
AY837739
AY837740
AY837738
AY837737
AY837736
AY837735
U03775
AF399917
AF172167
AF172166
AF172165
AF172164
AF156784
M73224
M73223
M73220
AF093789
AF093788
AF287153
AF286699
M82801
