# Supplementary material for: The Use and Limitations of the 16S rRNA Sequence for Species Classification of Anaplasma Samples
Source: Microorganisms. 2022 Mar 12;10(3):605. doi: 10.3390/microorganisms10030605 (PMC8949108; doi:10.3390/microorganisms10030605)
Supplement: Supplementary file 1 [file microorganisms-10-00605-s001.zip › Supplemental Table S2.xlsx]

## Sheet: Sheet1
Representative Sequence			Identical Sequences
AF309869			KU686784	KU686783	KC189840	EF520689	EF520690	EF520688	EF520687	EF520686	AF414869	AF318944
MF289480			AF309867	KU686785	KU686775	KU686774	KT264188	JQ321376	FJ389579	HM538192	HM439433	AF414874	FJ226454	DQ341370	DQ341369	MK804763	AF309866	AF311303	JQ839012	MK804762
KC189842			KC189849
KU686794			KU686792	KU686791	KU686790	KU686789	KU686787	KU686786	KU686782	KU686781	KU686780	KU686779	KU686778	KU686777	KU686776	AF414873
KU686793			KU686788
KU586059			KU586032
KU586017			KU585979
AF414876			AF414875	MK804764
KJ410246			KJ410244	KJ639879
KJ410245			MG869525	LC194134	EF587237	MW600403	KX579073	AF318945
AJ633049			AY262124
LC194133			JQ917902	JQ917901	JQ917898	JQ917895	JQ917890	JQ917887	JQ917876	MW600407	MW600404	MW600400
JQ917906			JQ917880
JQ917905			JQ917879
JQ917904			JQ917878
JQ917903			JQ917877
JQ917894			JQ917884	JQ917882	JQ917883
JQ917893			JQ917888
JQ917889			JQ917881
LC194132			MK575506
KU586025			KU586169
AB196475			MH255939
AB588969			GU937023	GU937022	GU937021	GU937020	GU937019	GU937018	GU937017	GU937016	GU937015	GU937014	GU937013	GU937012	GU937011	HM131218	HM131217
MH255940			MH255937	MH255935	MH255930	FJ169957	LC066136	KP062953
MH255932			MH255926	MH255925
KJ659043			KJ659042	KJ659041	KJ659040
KU586174			KU586167
KY425447			KY425445	KY425420	KY425423	KY425429	KY425431	KY425435	KY425439	KY425441
MH255941			MH255933	MH255931	MH255929	MH255927	MH255928	MF289479	KP314250	KP314248	KP314243	JN558825	JN558829
AB509223			AB588977	LC432125	LC432124	LC432123	LC432122	LC432121	LC432120	LC432119	LC432118	LC432117	LC432116	LC432115
AB211164			AB454075
KX817983			AF283007	KM206273	MT798604	MT798603	MT798602	MT798601	MT798600	MT798599	LC432114	LC432113	LC432112	LC432111	LC432110	LC432109	LC432108	LC432107	LC432106	LC432104	LC432105	LC432103	LC432102	LC432101	LC432100	LC432099	LC432098	LC432097	LC432096	LC432095	LC432094	MG869594	MG869593	MG869590	MG869591	MG869592	MG869589	MG869588	MG869587	MG869586	MG869585	MG869582	MG869581	MG869580	MG869579	MG869578	MG869577	MG869576	MG869575
KR261620			KR261622	KP314237	MH762077	MH762071
LC432093			LC432092
MG869508			MG869492	MG869491	MG869487
MG869486			MG869482
AB196721			AB454076	KF569915
AB196720			AB588976	AB588974	JN055357
DQ458808			DQ458807	DQ458805	KC470064
DQ342324			KR611718	GQ412339	GQ412338	GQ412337	DQ449948	DQ449947	DQ449946	DQ449945
MK814406			MK814405	MK814404	MK814403	MK814402	JX173652	FJ172530	AY527214	AY527213	KP276588	U02521	JN990106	JN990105	AF172167	AF172166	AF172165	AF093789	AF093788
KR002115			KR002114	KR002113
MH722235			MH722229
M73224			M73223	M73220
AF303467			MK121782	MK814421	MK814420	EU439943	MK814419	MK814417	MK814418	MK814416	MK814414	MK138362	KX792089	LC269821	LC269822	KT982643	LC269820	JX976181	JQ396431	EF139459	AY077619	MK506834	KX180944	KY114935
MH762081			MH762080	MH762079	MF576175
KP939256			KP939255
KP006406			KP006398
KP006403			KP006402
KJ659045			KJ659044
KY594914			AF536828
KU586175			KU586031
KU586124			KU585988
MT623545			MT623544	MT623543	MT623541
AY570540			AY570539
MK814441			MK814435	LC269823
MK814429			MK814428	MK814427	MK814426	MK814425	MK814424	MK814422	MK814423
KF843825			KF843824	KX765882	KF843823
JX876644			NR_118489
FJ389577			FJ389573
[truncated: 70 more columns]
