# Supplementary material for: The Use and Limitations of the 16S rRNA Sequence for Species Classification of Anaplasma Samples
Source: Microorganisms. 2022 Mar 12;10(3):605. doi: 10.3390/microorganisms10030605 (PMC8949108; doi:10.3390/microorganisms10030605)
Supplement: Supplementary file 1 [file microorganisms-10-00605-s001.zip › Supplemental Table S3.xlsx]

## Sheet: ID matrices
Table S3: Identity matrix based on near full length 16S gene
	Anaplasma centrale								Anaplasma marginale
AF309869	ID	0.992	0.991	0.994	0.999	0.998	0.999	0.999	0.993	0.995	0.994	0.992	0.99	0.985	0.99	0.99	0.99	0.991	0.991	0.989	0.987	0.99	0.99	0.992	0.991	0.993	0.988	0.988	0.99	0.988	0.991	0.993	0.993	0.991	0.993	0.987	0.983	0.999	0.998	0.997	0.999	0.985	0.99	0.994	0.993	0.993	0.992	0.993	0.991
MF289481	0.992	ID	0.99	0.993	0.991	0.99	0.991	0.991	0.992	0.994	0.993	0.991	0.99	0.984	0.99	0.99	0.99	0.99	0.99	0.988	0.986	0.989	0.99	0.991	0.99	0.992	0.987	0.987	0.989	0.987	0.99	0.992	0.992	0.99	0.992	0.986	0.983	0.991	0.99	0.99	0.991	0.984	0.99	0.993	0.992	0.992	0.991	0.992	0.99
MF289482	0.991	0.99	ID	0.997	0.99	0.99	0.99	0.99	0.996	0.996	0.995	0.995	0.994	0.988	0.994	0.994	0.994	0.995	0.995	0.992	0.99	0.993	0.994	0.995	0.995	0.996	0.991	0.991	0.993	0.991	0.995	0.996	0.996	0.995	0.996	0.99	0.986	0.99	0.991	0.99	0.99	0.988	0.994	0.995	0.996	0.996	0.994	0.996	0.995
MF289480	0.994	0.993	0.997	ID	0.993	0.992	0.993	0.993	0.999	0.999	0.998	0.998	0.996	0.99	0.996	0.996	0.996	0.997	0.997	0.995	0.993	0.995	0.996	0.998	0.997	0.999	0.994	0.994	0.995	0.994	0.997	0.999	0.999	0.997	0.999	0.993	0.989	0.993	0.994	0.993	0.993	0.99	0.996	0.998	0.999	0.999	0.996	0.999	0.997
KC189842	0.999	0.991	0.99	0.993	ID	0.997	0.998	0.998	0.992	0.994	0.993	0.991	0.99	0.984	0.99	0.99	0.99	0.99	0.99	0.988	0.986	0.989	0.99	0.991	0.99	0.992	0.987	0.987	0.989	0.987	0.99	0.992	0.992	0.99	0.992	0.986	0.982	0.998	0.997	0.996	0.998	0.984	0.99	0.993	0.992	0.992	0.991	0.992	0.99
KC189841	0.998	0.99	0.99	0.992	0.997	ID	0.997	0.997	0.991	0.993	0.992	0.99	0.989	0.985	0.989	0.989	0.989	0.99	0.99	0.987	0.986	0.988	0.989	0.99	0.99	0.991	0.988	0.986	0.988	0.986	0.99	0.991	0.991	0.99	0.991	0.986	0.983	0.997	0.996	0.995	0.997	0.983	0.989	0.992	0.991	0.991	0.99	0.991	0.99
JQ839010	0.999	0.991	0.99	0.993	0.998	0.997	ID	0.998	0.992	0.994	0.993	0.991	0.99	0.984	0.99	0.99	0.99	0.99	0.99	0.988	0.986	0.989	0.99	0.991	0.99	0.992	0.987	0.987	0.989	0.987	0.99	0.992	0.992	0.99	0.992	0.986	0.982	0.998	0.997	0.996	0.998	0.984	0.99	0.993	0.992	0.992	0.991	0.992	0.99
AF414868	0.999	0.991	0.99	0.993	0.998	0.997	0.998	ID	0.992	0.994	0.993	0.991	0.99	0.984	0.99	0.99	0.99	0.99	0.99	0.988	0.986	0.989	0.99	0.991	0.99	0.992	0.987	0.987	0.989	0.987	0.99	0.992	0.992	0.99	0.992	0.986	0.982	0.998	0.997	0.996	0.998	0.984	0.99	0.993	0.992	0.992	0.991	0.992	0.99
AF309868	0.993	0.992	0.996	0.999	0.992	0.991	0.992	0.992	ID	0.998	0.997	0.997	0.995	0.99	0.995	0.995	0.995	0.996	0.996	0.994	0.992	0.995	0.995	0.997	0.996	0.998	0.993	0.993	0.995	0.993	0.996	0.998	0.998	0.996	0.998	0.992	0.988	0.992	0.993	0.992	0.992	0.99	0.995	0.997	0.998	0.998	0.995	0.998	0.996
KU686794	0.995	0.994	0.996	0.999	0.994	0.993	0.994	0.994	0.998	ID	0.999	0.997	0.995	0.99	0.995	0.995	0.995	0.996	0.996	0.994	0.992	0.995	0.995	0.997	0.996	0.998	0.993	0.993	0.995	0.993	0.996	0.998	0.998	0.996	0.998	0.992	0.988	0.994	0.995	0.994	0.994	0.99	0.995	0.999	0.998	0.998	0.997	0.998	0.996
KU686793	0.994	0.993	0.995	0.998	0.993	0.992	0.993	0.993	0.997	0.999	ID	0.996	0.995	0.989	0.995	0.995	0.995	0.995	0.995	0.993	0.991	0.994	0.995	0.996	0.995	0.997	0.992	0.992	0.994	0.992	0.995	0.997	0.997	0.995	0.997	0.991	0.987	0.993	0.994	0.993	0.993	0.989	0.995	0.998	0.997	0.997	0.996	0.997	0.995
AJ633048	0.992	0.991	0.995	0.998	0.991	0.99	0.991	0.991	0.997	0.997	0.996	ID	0.995	0.989	0.995	0.995	0.995	0.995	0.995	0.993	0.991	0.994	0.995	0.996	0.995	0.997	0.992	0.992	0.994	0.992	0.995	0.997	0.997	0.995	0.997	0.991	0.987	0.991	0.992	0.991	0.991	0.989	0.995	0.996	0.997	0.997	0.995	0.997	0.995
KU586173	0.99	0.99	0.994	0.996	0.99	0.989	0.99	0.99	0.995	0.995	0.995	0.995	ID	0.987	0.993	0.993	0.993	0.994	0.994	0.991	0.99	0.992	0.993	0.995	0.994	0.995	0.99	0.99	0.992	0.99	0.994	0.995	0.995	0.994	0.995	0.99	0.986	0.99	0.99	0.99	0.99	0.987	0.993	0.995	0.995	0.995	0.993	0.995	0.994
KU586160	0.985	0.984	0.988	0.99	0.984	0.985	0.984	0.984	0.99	0.99	0.989	0.989	0.987	ID	0.987	0.987	0.987	0.988	0.988	0.986	0.984	0.986	0.987	0.989	0.988	0.99	0.996	0.985	0.986	0.985	0.988	0.99	0.99	0.988	0.99	0.984	0.998	0.984	0.985	0.984	0.984	0.981	0.987	0.989	0.99	0.99	0.987	0.99	0.988
KU586171	0.99	0.99	0.994	0.996	0.99	0.989	0.99	0.99	0.995	0.995	0.995	0.995	0.993	0.987	ID	0.993	0.993	0.994	0.994	0.991	0.99	0.992	0.993	0.995	0.994	0.995	0.99	0.99	0.992	0.99	0.994	0.995	0.995	0.994	0.995	0.99	0.986	0.99	0.99	0.99	0.99	0.987	0.993	0.995	0.995	0.995	0.993	0.995	0.994
KU586166	0.99	0.99	0.994	0.996	0.99	0.989	0.99	0.99	0.995	0.995	0.995	0.995	0.993	0.987	0.993	ID	0.993	0.994	0.994	0.991	0.99	0.992	0.993	0.995	0.994	0.995	0.99	0.99	0.992	0.99	0.994	0.995	0.995	0.994	0.995	0.996	0.986	0.99	0.99	0.99	0.99	0.987	0.993	0.995	0.995	0.995	0.993	0.995	0.994
KU586076	0.99	0.99	0.994	0.996	0.99	0.989	0.99	0.99	0.995	0.995	0.995	0.995	0.993	0.987	0.993	0.993	ID	0.994	0.994	0.991	0.99	0.992	0.993	0.995	0.994	0.995	0.99	0.99	0.992	0.99	0.995	0.995	0.995	0.994	0.995	0.99	0.986	0.99	0.99	0.99	0.99	0.987	0.993	0.995	0.995	0.995	0.993	0.995	0.994
KU586075	0.991	0.99	0.995	0.997	0.99	0.99	0.99	0.99	0.996	0.996	0.995	0.995	0.994	0.988	0.994	0.994	0.994	ID	0.995	0.992	0.99	0.993	0.994	0.995	0.995	0.996	0.991	0.991	0.993	0.991	0.995	0.996	0.996	0.995	0.996	0.99	0.986	0.99	0.991	0.99	0.99	0.988	0.995	0.995	0.996	0.996	0.994	0.996	0.995
KU586074	0.991	0.99	0.995	0.997	0.99	0.99	0.99	0.99	0.996	0.996	0.995	0.995	0.994	0.988	0.994	0.994	0.994	0.995	ID	0.992	0.99	0.993	0.994	0.995	0.995	0.996	0.991	0.991	0.993	0.991	0.995	0.996	0.996	0.995	0.996	0.99	0.986	0.99	0.991	0.99	0.99	0.988	0.994	0.995	0.996	0.996	0.994	0.996	0.995
KU586073	0.989	0.988	0.992	0.995	0.988	0.987	0.988	0.988	0.994	0.994	0.993	0.993	0.991	0.986	0.991	0.991	0.991	0.992	0.992	ID	0.988	0.99	0.991	0.993	0.992	0.994	0.989	0.989	0.99	0.989	0.992	0.994	0.994	0.992	0.994	0.988	0.984	0.988	0.989	0.988	0.988	0.986	0.991	0.993	0.994	0.994	0.991	0.994	0.992
KU586067	0.987	0.986	0.99	0.993	0.986	0.986	0.986	0.986	0.992	0.992	0.991	0.991	0.99	0.984	0.99	0.99	0.99	0.99	0.99	0.988	ID	0.989	0.99	0.991	0.99	0.992	0.987	0.989	0.989	0.987	0.99	0.992	0.992	0.99	0.992	0.986	0.982	0.986	0.987	0.986	0.986	0.984	0.991	0.991	0.992	0.992	0.99	0.992	0.99
KU586072	0.99	0.989	0.993	0.995	0.989	0.988	0.989	0.989	0.995	0.995	0.994	0.994	0.992	0.986	0.992	0.992	0.992	0.993	0.993	0.99	0.989	ID	0.992	0.994	0.993	0.995	0.99	0.99	0.991	0.99	0.993	0.995	0.995	0.993	0.995	0.989	0.985	0.989	0.99	0.989	0.989	0.986	0.992	0.994	0.995	0.995	0.992	0.995	0.993
KU586066	0.99	0.99	0.994	0.996	0.99	0.989	0.99	0.99	0.995	0.995	0.995	0.995	0.993	0.987	0.993	0.993	0.993	0.994	0.994	0.991	0.99	0.992	ID	0.995	0.994	0.995	0.99	0.99	0.992	0.99	0.994	0.995	0.995	0.994	0.995	0.99	0.986	0.99	0.99	0.99	0.99	0.987	0.993	0.995	0.995	0.995	0.993	0.995	0.994
KU586056	0.992	0.991	0.995	0.998	0.991	0.99	0.991	0.991	0.997	0.997	0.996	0.996	0.995	0.989	0.995	0.995	0.995	0.995	0.995	0.993	0.991	0.994	0.995	ID	0.995	0.997	0.992	0.992	0.994	0.992	0.995	0.997	0.997	0.995	0.997	0.991	0.987	0.991	0.992	0.991	0.991	0.989	0.995	0.996	0.997	0.997	0.995	0.997	0.995
KU586059	0.991	0.99	0.995	0.997	0.99	0.99	0.99	0.99	0.996	0.996	0.995	0.995	0.994	0.988	0.994	0.994	0.994	0.995	0.995	0.992	0.99	0.993	0.994	0.995	ID	0.996	0.991	0.991	0.995	0.991	0.995	0.996	0.996	0.995	0.996	0.99	0.986	0.99	0.991	0.99	0.99	0.988	0.994	0.995	0.996	0.996	0.994	0.996	0.995
KU586030	0.993	0.992	0.996	0.999	0.992	0.991	0.992	0.992	0.998	0.998	0.997	0.997	0.995	0.99	0.995	0.995	0.995	0.996	0.996	0.994	0.992	0.995	0.995	0.997	0.996	ID	0.993	0.993	0.995	0.993	0.996	0.998	0.998	0.996	0.998	0.992	0.988	0.992	0.993	0.992	0.992	0.99	0.995	0.997	0.998	0.998	0.995	0.998	0.996
KU586017	0.988	0.987	0.991	0.994	0.987	0.988	0.987	0.987	0.993	0.993	0.992	0.992	0.99	0.996	0.99	0.99	0.99	0.991	0.991	0.989	0.987	0.99	0.99	0.992	0.991	0.993	ID	0.988	0.99	0.988	0.991	0.993	0.993	0.991	0.993	0.987	0.995	0.987	0.988	0.987	0.987	0.985	0.99	0.992	0.993	0.993	0.99	0.993	0.991
KU586005	0.988	0.987	0.991	0.994	0.987	0.986	0.987	0.987	0.993	0.993	0.992	0.992	0.99	0.985	0.99	0.99	0.99	0.991	0.991	0.989	0.989	0.99	0.99	0.992	0.991	0.993	0.988	ID	0.99	0.988	0.991	0.993	0.993	0.991	0.993	0.987	0.983	0.987	0.988	0.987	0.987	0.985	0.99	0.992	0.993	0.993	0.99	0.993	0.991
KU585992	0.99	0.989	0.993	0.995	0.989	0.988	0.989	0.989	0.995	0.995	0.994	0.994	0.992	0.986	0.992	0.992	0.992	0.993	0.993	0.99	0.989	0.991	0.992	0.994	0.995	0.995	0.99	0.99	ID	0.99	0.993	0.995	0.995	0.993	0.995	0.989	0.985	0.989	0.99	0.989	0.989	0.986	0.992	0.994	0.995	0.995	0.992	0.995	0.993
KU585987	0.988	0.987	0.991	0.994	0.987	0.986	0.987	0.987	0.993	0.993	0.992	0.992	0.99	0.985	0.99	0.99	0.99	0.991	0.991	0.989	0.987	0.99	0.99	0.992	0.991	0.993	0.988	0.988	0.99	ID	0.991	0.993	0.993	0.991	0.993	0.987	0.983	0.987	0.988	0.987	0.987	0.985	0.99	0.992	0.993	0.993	0.99	0.993	0.991
KU585986	0.991	0.99	0.995	0.997	0.99	0.99	0.99	0.99	0.996	0.996	0.995	0.995	0.994	0.988	0.994	0.994	0.995	0.995	0.995	0.992	0.99	0.993	0.994	0.995	0.995	0.996	0.991	0.991	0.993	0.991	ID	0.996	0.996	0.995	0.996	0.99	0.986	0.99	0.991	0.99	0.99	0.988	0.994	0.995	0.996	0.996	0.994	0.996	0.995
KU585985	0.993	0.992	0.996	0.999	0.992	0.991	0.992	0.992	0.998	0.998	0.997	0.997	0.995	0.99	0.995	0.995	0.995	0.996	0.996	0.994	0.992	0.995	0.995	0.997	0.996	0.998	0.993	0.993	0.995	0.993	0.996	ID	0.998	0.996	0.998	0.992	0.988	0.992	0.993	0.992	0.992	0.99	0.995	0.997	0.998	0.998	0.995	0.998	0.996
KU585984	0.993	0.992	0.996	0.999	0.992	0.991	0.992	0.992	0.998	0.998	0.997	0.997	0.995	0.99	0.995	0.995	0.995	0.996	0.996	0.994	0.992	0.995	0.995	0.997	0.996	0.998	0.993	0.993	0.995	0.993	0.996	0.998	ID	0.996	0.998	0.992	0.988	0.992	0.993	0.992	0.992	0.99	0.995	0.997	0.998	0.998	0.995	0.998	0.996
KU585983	0.991	0.99	0.995	0.997	0.99	0.99	0.99	0.99	0.996	0.996	0.995	0.995	0.994	0.988	0.994	0.994	0.994	0.995	0.995	0.992	0.99	0.993	0.994	0.995	0.995	0.996	0.991	0.991	0.993	0.991	0.995	0.996	0.996	ID	0.996	0.99	0.986	0.99	0.991	0.99	0.99	0.988	0.994	0.995	0.996	0.996	0.994	0.996	0.995
KU585980	0.993	0.992	0.996	0.999	0.992	0.991	0.992	0.992	0.998	0.998	0.997	0.997	0.995	0.99	0.995	0.995	0.995	0.996	0.996	0.994	0.992	0.995	0.995	0.997	0.996	0.998	0.993	0.993	0.995	0.993	0.996	0.998	0.998	0.996	ID	0.992	0.988	0.992	0.993	0.992	0.992	0.99	0.995	0.997	0.998	0.998	0.995	0.998	0.996
KU585973	0.987	0.986	0.99	0.993	0.986	0.986	0.986	0.986	0.992	0.992	0.991	0.991	0.99	0.984	0.99	0.996	0.99	0.99	0.99	0.988	0.986	0.989	0.99	0.991	0.99	0.992	0.987	0.987	0.989	0.987	0.99	0.992	0.992	0.99	0.992	ID	0.982	0.986	0.987	0.986	0.986	0.985	0.99	0.991	0.992	0.992	0.99	0.992	0.99
KU585960	0.983	0.983	0.986	0.989	0.982	0.983	0.982	0.982	0.988	0.988	0.987	0.987	0.986	0.998	0.986	0.986	0.986	0.986	0.986	0.984	0.982	0.985	0.986	0.987	0.986	0.988	0.995	0.983	0.985	0.983	0.986	0.988	0.988	0.986	0.988	0.982	ID	0.982	0.983	0.982	0.982	0.98	0.986	0.987	0.988	0.988	0.986	0.988	0.986
KC189848	0.999	0.991	0.99	0.993	0.998	0.997	0.998	0.998	0.992	0.994	0.993	0.991	0.99	0.984	0.99	0.99	0.99	0.99	0.99	0.988	0.986	0.989	0.99	0.991	0.99	0.992	0.987	0.987	0.989	0.987	0.99	0.992	0.992	0.99	0.992	0.986	0.982	ID	0.997	0.996	0.998	0.984	0.99	0.993	0.992	0.992	0.991	0.992	0.99
KC189845	0.998	0.99	0.991	0.994	0.997	0.996	0.997	0.997	0.993	0.995	0.994	0.992	0.99	0.985	0.99	0.99	0.99	0.991	0.991	0.989	0.987	0.99	0.99	0.992	0.991	0.993	0.988	0.988	0.99	0.988	0.991	0.993	0.993	0.991	0.993	0.987	0.983	0.997	ID	0.999	0.997	0.985	0.99	0.994	0.993	0.993	0.992	0.993	0.991
KC189844	0.997	0.99	0.99	0.993	0.996	0.995	0.996	0.996	0.992	0.994	0.993	0.991	0.99	0.984	0.99	0.99	0.99	0.99	0.99	0.988	0.986	0.989	0.99	0.991	0.99	0.992	0.987	0.987	0.989	0.987	0.99	0.992	0.992	0.99	0.992	0.986	0.982	0.996	0.999	ID	0.996	0.984	0.99	0.993	0.992	0.992	0.991	0.992	0.99
KC189843	0.999	0.991	0.99	0.993	0.998	0.997	0.998	0.998	0.992	0.994	0.993	0.991	0.99	0.984	0.99	0.99	0.99	0.99	0.99	0.988	0.986	0.989	0.99	0.991	0.99	0.992	0.987	0.987	0.989	0.987	0.99	0.992	0.992	0.99	0.992	0.986	0.982	0.998	0.997	0.996	ID	0.984	0.99	0.993	0.992	0.992	0.991	0.992	0.99
HM538193	0.985	0.984	0.988	0.99	0.984	0.983	0.984	0.984	0.99	0.99	0.989	0.989	0.987	0.981	0.987	0.987	0.987	0.988	0.988	0.986	0.984	0.986	0.987	0.989	0.988	0.99	0.985	0.985	0.986	0.985	0.988	0.99	0.99	0.988	0.99	0.985	0.98	0.984	0.985	0.984	0.984	ID	0.987	0.989	0.99	0.99	0.987	0.99	0.988
FJ389578	0.99	0.99	0.994	0.996	0.99	0.989	0.99	0.99	0.995	0.995	0.995	0.995	0.993	0.987	0.993	0.993	0.993	0.995	0.994	0.991	0.991	0.992	0.993	0.995	0.994	0.995	0.99	0.99	0.992	0.99	0.994	0.995	0.995	0.994	0.995	0.99	0.986	0.99	0.99	0.99	0.99	0.987	ID	0.995	0.995	0.995	0.993	0.995	0.994
AF414878	0.994	0.993	0.995	0.998	0.993	0.992	0.993	0.993	0.997	0.999	0.998	0.996	0.995	0.989	0.995	0.995	0.995	0.995	0.995	0.993	0.991	0.994	0.995	0.996	0.995	0.997	0.992	0.992	0.994	0.992	0.995	0.997	0.997	0.995	0.997	0.991	0.987	0.993	0.994	0.993	0.993	0.989	0.995	ID	0.997	0.997	0.996	0.997	0.995
AF414877	0.993	0.992	0.996	0.999	0.992	0.991	0.992	0.992	0.998	0.998	0.997	0.997	0.995	0.99	0.995	0.995	0.995	0.996	0.996	0.994	0.992	0.995	0.995	0.997	0.996	0.998	0.993	0.993	0.995	0.993	0.996	0.998	0.998	0.996	0.998	0.992	0.988	0.992	0.993	0.992	0.992	0.99	0.995	0.997	ID	0.998	0.995	0.998	0.996
AF414876	0.993	0.992	0.996	0.999	0.992	0.991	0.992	0.992	0.998	0.998	0.997	0.997	0.995	0.99	0.995	0.995	0.995	0.996	0.996	0.994	0.992	0.995	0.995	0.997	0.996	0.998	0.993	0.993	0.995	0.993	0.996	0.998	0.998	0.996	0.998	0.992	0.988	0.992	0.993	0.992	0.992	0.99	0.995	0.997	0.998	ID	0.995	0.998	0.996
AF414872	0.992	0.991	0.994	0.996	0.991	0.99	0.991	0.991	0.995	0.997	0.996	0.995	0.993	0.987	0.993	0.993	0.993	0.994	0.994	0.991	0.99	0.992	0.993	0.995	0.994	0.995	0.99	0.99	0.992	0.99	0.994	0.995	0.995	0.994	0.995	0.99	0.986	0.991	0.992	0.991	0.991	0.987	0.993	0.996	0.995	0.995	ID	0.995	0.994
AF414871	0.993	0.992	0.996	0.999	0.992	0.991	0.992	0.992	0.998	0.998	0.997	0.997	0.995	0.99	0.995	0.995	0.995	0.996	0.996	0.994	0.992	0.995	0.995	0.997	0.996	0.998	0.993	0.993	0.995	0.993	0.996	0.998	0.998	0.996	0.998	0.992	0.988	0.992	0.993	0.992	0.992	0.99	0.995	0.997	0.998	0.998	0.995	ID	0.996
AY048816	0.991	0.99	0.995	0.997	0.99	0.99	0.99	0.99	0.996	0.996	0.995	0.995	0.994	0.988	0.994	0.994	0.994	0.995	0.995	0.992	0.99	0.993	0.994	0.995	0.995	0.996	0.991	0.991	0.993	0.991	0.995	0.996	0.996	0.995	0.996	0.99	0.986	0.99	0.991	0.99	0.99	0.988	0.994	0.995	0.996	0.996	0.994	0.996	ID
KU586181	0.99	0.989	0.993	0.995	0.989	0.988	0.989	0.989	0.995	0.995	0.994	0.994	0.992	0.986	0.999	0.992	0.992	0.993	0.993	0.99	0.989	0.991	0.992	0.994	0.993	0.995	0.99	0.99	0.991	0.99	0.993	0.995	0.995	0.993	0.995	0.989	0.985	0.989	0.99	0.989	0.989	0.986	0.992	0.994	0.995	0.995	0.992	0.995	0.993
KU586179	0.99	0.99	0.994	0.996	0.99	0.989	0.99	0.99	0.995	0.995	0.995	0.995	0.993	0.987	0.993	0.993	0.993	0.994	0.994	0.991	0.99	0.992	0.993	0.995	0.994	0.995	0.99	0.99	0.992	0.99	0.994	0.995	0.995	0.994	0.995	0.99	0.986	0.99	0.99	0.99	0.99	0.987	0.993	0.995	0.995	0.995	0.993	0.995	0.994
KJ410246	0.994	0.996	0.99	0.993	0.993	0.992	0.993	0.993	0.992	0.994	0.993	0.991	0.99	0.984	0.99	0.99	0.99	0.99	0.99	0.988	0.986	0.989	0.99	0.991	0.99	0.992	0.987	0.987	0.989	0.987	0.99	0.992	0.992	0.99	0.992	0.986	0.982	0.993	0.992	0.991	0.993	0.984	0.99	0.993	0.992	0.992	0.991	0.992	0.99
KJ410245	0.993	0.997	0.991	0.994	0.992	0.991	0.992	0.992	0.993	0.995	0.994	0.992	0.99	0.985	0.99	0.99	0.99	0.991	0.991	0.989	0.987	0.99	0.99	0.992	0.991	0.993	0.988	0.988	0.99	0.988	0.991	0.993	0.993	0.991	0.993	0.987	0.983	0.992	0.991	0.99	0.992	0.985	0.99	0.994	0.993	0.993	0.992	0.993	0.991
AY837737	0.991	0.995	0.99	0.992	0.99	0.99	0.99	0.99	0.991	0.993	0.992	0.99	0.989	0.983	0.989	0.989	0.989	0.99	0.99	0.987	0.986	0.988	0.989	0.99	0.99	0.991	0.986	0.986	0.988	0.986	0.99	0.991	0.991	0.99	0.991	0.986	0.981	0.99	0.99	0.989	0.99	0.983	0.989	0.992	0.991	0.991	0.99	0.991	0.99
AY837736	0.992	0.996	0.99	0.993	0.991	0.99	0.991	0.991	0.992	0.994	0.993	0.991	0.99	0.984	0.99	0.99	0.99	0.99	0.99	0.988	0.986	0.989	0.99	0.991	0.99	0.992	0.987	0.987	0.989	0.987	0.99	0.992	0.992	0.99	0.992	0.986	0.982	0.991	0.99	0.99	0.991	0.984	0.99	0.993	0.992	0.992	0.991	0.992	0.99
AY837735	0.992	0.996	0.99	0.993	0.991	0.99	0.991	0.991	0.992	0.994	0.993	0.991	0.99	0.984	0.99	0.99	0.99	0.99	0.99	0.988	0.986	0.989	0.99	0.991	0.99	0.992	0.987	0.987	0.989	0.987	0.99	0.992	0.992	0.99	0.992	0.986	0.982	0.991	0.99	0.99	0.991	0.984	0.99	0.993	0.992	0.992	0.991	0.992	0.99
AJ633052	0.993	0.994	0.991	0.994	0.992	0.991	0.992	0.992	0.993	0.995	0.994	0.992	0.99	0.985	0.99	0.99	0.992	0.991	0.991	0.989	0.987	0.99	0.99	0.992	0.991	0.993	0.988	0.988	0.99	0.988	0.993	0.993	0.993	0.991	0.993	0.987	0.983	0.992	0.991	0.99	0.992	0.985	0.99	0.994	0.993	0.993	0.992	0.993	0.991
AJ633051	0.993	0.995	0.99	0.992	0.992	0.991	0.992	0.992	0.991	0.993	0.992	0.99	0.989	0.983	0.989	0.989	0.989	0.99	0.99	0.987	0.986	0.988	0.989	0.99	0.99	0.991	0.986	0.986	0.988	0.986	0.99	0.991	0.991	0.99	0.991	0.986	0.981	0.992	0.991	0.99	0.992	0.983	0.989	0.992	0.991	0.991	0.99	0.991	0.99
AJ633050	0.994	0.995	0.99	0.993	0.993	0.992	0.993	0.993	0.992	0.994	0.993	0.991	0.99	0.984	0.99	0.99	0.99	0.99	0.99	0.988	0.986	0.989	0.99	0.991	0.99	0.992	0.987	0.987	0.989	0.987	0.99	0.992	0.992	0.99	0.992	0.986	0.982	0.993	0.992	0.991	0.993	0.984	0.99	0.993	0.992	0.992	0.991	0.992	0.99
AJ633049	0.994	0.995	0.99	0.993	0.993	0.992	0.993	0.993	0.992	0.994	0.993	0.991	0.99	0.984	0.99	0.99	0.99	0.99	0.99	0.988	0.986	0.989	0.99	0.991	0.99	0.992	0.987	0.987	0.989	0.987	0.99	0.992	0.992	0.99	0.992	0.986	0.982	0.993	0.992	0.991	0.993	0.984	0.99	0.993	0.992	0.992	0.991	0.992	0.99
LC194133	0.995	0.995	0.991	0.994	0.994	0.993	0.994	0.994	0.993	0.995	0.994	0.992	0.99	0.985	0.99	0.99	0.99	0.991	0.991	0.989	0.987	0.99	0.99	0.992	0.991	0.993	0.988	0.988	0.99	0.988	0.991	0.993	0.993	0.991	0.993	0.987	0.983	0.994	0.993	0.992	0.994	0.985	0.99	0.994	0.993	0.993	0.992	0.993	0.991
KJ659039	0.991	0.994	0.988	0.99	0.99	0.99	0.99	0.99	0.99	0.991	0.99	0.989	0.987	0.981	0.987	0.987	0.987	0.988	0.988	0.986	0.986	0.986	0.987	0.989	0.988	0.99	0.985	0.985	0.986	0.985	0.988	0.99	0.99	0.988	0.99	0.984	0.98	0.99	0.99	0.989	0.99	0.981	0.987	0.99	0.99	0.99	0.989	0.99	0.988
KJ659038	0.991	0.994	0.988	0.99	0.99	0.99	0.99	0.99	0.99	0.991	0.99	0.989	0.987	0.981	0.987	0.987	0.987	0.988	0.988	0.986	0.986	0.986	0.987	0.989	0.988	0.99	0.985	0.985	0.986	0.985	0.988	0.99	0.99	0.988	0.99	0.984	0.98	0.99	0.99	0.989	0.99	0.981	0.987	0.99	0.99	0.99	0.989	0.99	0.988
KJ639881	0.993	0.995	0.99	0.992	0.992	0.991	0.992	0.992	0.991	0.993	0.992	0.99	0.989	0.983	0.989	0.989	0.989	0.99	0.99	0.987	0.986	0.988	0.989	0.99	0.99	0.991	0.986	0.986	0.988	0.986	0.99	0.991	0.991	0.99	0.991	0.986	0.981	0.992	0.991	0.99	0.992	0.983	0.989	0.992	0.991	0.991	0.99	0.991	0.99
KJ639880	0.993	0.995	0.99	0.992	0.992	0.991	0.992	0.992	0.991	0.993	0.992	0.99	0.989	0.983	0.989	0.989	0.989	0.99	0.99	0.987	0.986	0.988	0.989	0.99	0.99	0.991	0.986	0.986	0.988	0.986	0.99	0.991	0.991	0.99	0.991	0.986	0.981	0.992	0.991	0.99	0.992	0.983	0.989	0.992	0.991	0.991	0.99	0.991	0.99
JQ917906	0.993	0.995	0.991	0.994	0.992	0.991	0.992	0.992	0.993	0.995	0.994	0.992	0.99	0.985	0.99	0.99	0.99	0.991	0.991	0.989	0.987	0.99	0.99	0.992	0.991	0.993	0.988	0.988	0.99	0.988	0.991	0.993	0.993	0.991	0.993	0.987	0.983	0.992	0.991	0.99	0.992	0.985	0.99	0.994	0.993	0.993	0.992	0.993	0.991
JQ917905	0.993	0.995	0.991	0.994	0.992	0.991	0.992	0.992	0.993	0.995	0.994	0.992	0.99	0.985	0.99	0.99	0.99	0.991	0.991	0.989	0.987	0.99	0.99	0.992	0.991	0.993	0.988	0.988	0.99	0.988	0.991	0.993	0.993	0.991	0.993	0.987	0.983	0.992	0.991	0.99	0.992	0.985	0.99	0.994	0.993	0.993	0.992	0.993	0.991
JQ917904	0.99	0.995	0.99	0.993	0.99	0.989	0.99	0.99	0.992	0.994	0.993	0.991	0.99	0.984	0.99	0.99	0.99	0.99	0.99	0.988	0.986	0.989	0.99	0.991	0.99	0.992	0.987	0.987	0.989	0.987	0.99	0.992	0.992	0.99	0.992	0.986	0.982	0.99	0.99	0.991	0.99	0.984	0.99	0.993	0.992	0.992	0.991	0.992	0.99
JQ917903	0.992	0.995	0.99	0.993	0.991	0.99	0.991	0.991	0.992	0.994	0.993	0.991	0.99	0.984	0.99	0.99	0.99	0.99	0.99	0.988	0.986	0.989	0.99	0.991	0.99	0.992	0.987	0.987	0.989	0.987	0.99	0.992	0.992	0.99	0.992	0.986	0.982	0.991	0.99	0.99	0.991	0.984	0.99	0.993	0.992	0.992	0.991	0.992	0.99
JQ917900	0.994	0.995	0.99	0.993	0.993	0.992	0.993	0.993	0.992	0.994	0.993	0.991	0.99	0.984	0.99	0.99	0.99	0.99	0.99	0.988	0.986	0.989	0.99	0.991	0.99	0.992	0.987	0.987	0.989	0.987	0.99	0.992	0.992	0.99	0.992	0.986	0.982	0.993	0.992	0.991	0.993	0.984	0.99	0.993	0.992	0.992	0.991	0.992	0.99
JQ917899	0.992	0.995	0.99	0.993	0.991	0.99	0.991	0.991	0.992	0.994	0.993	0.991	0.99	0.984	0.99	0.99	0.99	0.99	0.99	0.988	0.986	0.989	0.99	0.991	0.99	0.992	0.987	0.987	0.989	0.987	0.99	0.992	0.992	0.99	0.992	0.986	0.982	0.991	0.99	0.99	0.991	0.984	0.99	0.993	0.992	0.992	0.991	0.992	0.99
JQ917897	0.993	0.995	0.991	0.994	0.992	0.991	0.992	0.992	0.993	0.995	0.994	0.992	0.99	0.985	0.99	0.99	0.99	0.991	0.991	0.989	0.987	0.99	0.99	0.992	0.991	0.993	0.988	0.988	0.99	0.988	0.991	0.993	0.993	0.991	0.993	0.987	0.983	0.992	0.991	0.99	0.992	0.985	0.99	0.994	0.993	0.993	0.992	0.993	0.991
JQ917896	0.992	0.995	0.99	0.993	0.991	0.99	0.991	0.991	0.992	0.994	0.993	0.991	0.99	0.984	0.99	0.99	0.99	0.99	0.99	0.988	0.986	0.989	0.99	0.991	0.99	0.992	0.987	0.987	0.989	0.987	0.99	0.992	0.992	0.99	0.992	0.986	0.982	0.991	0.99	0.99	0.991	0.984	0.99	0.993	0.992	0.992	0.991	0.992	0.99
JQ917894	0.992	0.996	0.99	0.993	0.991	0.99	0.991	0.991	0.992	0.994	0.993	0.991	0.99	0.984	0.99	0.99	0.99	0.99	0.99	0.988	0.986	0.989	0.99	0.991	0.99	0.992	0.987	0.987	0.989	0.987	0.99	0.992	0.992	0.99	0.992	0.986	0.982	0.991	0.99	0.99	0.991	0.984	0.99	0.993	0.992	0.992	0.991	0.992	0.99
JQ917893	0.994	0.995	0.99	0.993	0.993	0.992	0.993	0.993	0.992	0.994	0.993	0.991	0.99	0.984	0.99	0.99	0.99	0.99	0.99	0.988	0.986	0.989	0.99	0.991	0.99	0.992	0.987	0.987	0.989	0.987	0.99	0.992	0.992	0.99	0.992	0.986	0.982	0.993	0.992	0.991	0.993	0.984	0.99	0.993	0.992	0.992	0.991	0.992	0.99
JQ917892	0.994	0.995	0.99	0.993	0.993	0.992	0.993	0.993	0.992	0.994	0.993	0.991	0.99	0.984	0.99	0.99	0.99	0.99	0.99	0.988	0.986	0.989	0.99	0.991	0.99	0.992	0.987	0.987	0.989	0.987	0.99	0.992	0.992	0.99	0.992	0.986	0.982	0.993	0.992	0.991	0.993	0.984	0.99	0.993	0.992	0.992	0.991	0.992	0.99
JQ917891	0.992	0.996	0.99	0.993	0.991	0.99	0.991	0.991	0.992	0.994	0.993	0.991	0.99	0.984	0.99	0.99	0.99	0.99	0.99	0.988	0.986	0.989	0.99	0.991	0.99	0.992	0.987	0.987	0.989	0.987	0.99	0.992	0.992	0.99	0.992	0.986	0.982	0.991	0.99	0.99	0.991	0.984	0.99	0.993	0.992	0.992	0.991	0.992	0.99
JQ917889	0.992	0.995	0.989	0.991	0.991	0.99	0.991	0.991	0.99	0.992	0.991	0.99	0.988	0.982	0.988	0.988	0.988	0.989	0.989	0.986	0.985	0.987	0.988	0.99	0.989	0.99	0.986	0.986	0.987	0.986	0.989	0.99	0.99	0.989	0.99	0.985	0.981	0.991	0.99	0.99	0.991	0.982	0.988	0.991	0.99	0.99	0.99	0.99	0.989
JQ917886	0.992	0.996	0.99	0.993	0.991	0.99	0.991	0.991	0.992	0.994	0.993	0.991	0.99	0.984	0.99	0.99	0.99	0.99	0.99	0.988	0.986	0.989	0.99	0.991	0.99	0.992	0.987	0.987	0.989	0.987	0.99	0.992	0.992	0.99	0.992	0.986	0.982	0.991	0.99	0.99	0.991	0.984	0.99	0.993	0.992	0.992	0.991	0.992	0.99
JQ917885	0.993	0.995	0.991	0.994	0.992	0.991	0.992	0.992	0.993	0.995	0.994	0.992	0.99	0.985	0.99	0.99	0.99	0.991	0.991	0.989	0.987	0.99	0.99	0.992	0.991	0.993	0.988	0.988	0.99	0.988	0.991	0.993	0.993	0.991	0.993	0.987	0.983	0.992	0.991	0.99	0.992	0.985	0.99	0.994	0.993	0.993	0.992	0.993	0.991
MW600409	0.993	0.996	0.99	0.993	0.992	0.991	0.992	0.992	0.992	0.994	0.993	0.991	0.99	0.984	0.99	0.99	0.99	0.99	0.99	0.988	0.986	0.989	0.99	0.991	0.99	0.992	0.987	0.987	0.989	0.987	0.99	0.992	0.992	0.99	0.992	0.986	0.982	0.992	0.991	0.99	0.992	0.984	0.99	0.993	0.992	0.992	0.991	0.992	0.99
MW600408	0.993	0.996	0.991	0.994	0.992	0.991	0.992	0.992	0.993	0.995	0.994	0.992	0.99	0.985	0.99	0.99	0.99	0.991	0.991	0.989	0.987	0.99	0.99	0.992	0.991	0.993	0.988	0.988	0.99	0.988	0.991	0.993	0.993	0.991	0.993	0.987	0.983	0.992	0.991	0.99	0.992	0.985	0.99	0.994	0.993	0.993	0.992	0.993	0.991
MW600406	0.993	0.995	0.99	0.992	0.992	0.991	0.992	0.992	0.991	0.993	0.992	0.99	0.989	0.983	0.989	0.989	0.989	0.99	0.99	0.987	0.986	0.988	0.989	0.99	0.99	0.991	0.986	0.986	0.988	0.986	0.99	0.991	0.991	0.99	0.991	0.986	0.981	0.992	0.991	0.99	0.992	0.983	0.989	0.992	0.991	0.991	0.99	0.991	0.99
MW600405	0.994	0.995	0.99	0.993	0.993	0.992	0.993	0.993	0.992	0.994	0.993	0.991	0.99	0.984	0.99	0.99	0.99	0.99	0.99	0.988	0.986	0.989	0.99	0.991	0.99	0.992	0.987	0.987	0.989	0.987	0.99	0.992	0.992	0.99	0.992	0.986	0.982	0.993	0.992	0.991	0.993	0.984	0.99	0.993	0.992	0.992	0.991	0.992	0.99
MW600402	0.993	0.996	0.991	0.994	0.992	0.991	0.992	0.992	0.993	0.995	0.994	0.992	0.99	0.985	0.99	0.99	0.99	0.991	0.991	0.989	0.987	0.99	0.99	0.992	0.991	0.993	0.988	0.988	0.99	0.988	0.991	0.993	0.993	0.991	0.993	0.987	0.983	0.992	0.991	0.99	0.992	0.985	0.99	0.994	0.993	0.993	0.992	0.993	0.991
MW600401	0.993	0.995	0.99	0.993	0.992	0.991	0.992	0.992	0.992	0.994	0.993	0.991	0.99	0.984	0.99	0.99	0.99	0.99	0.99	0.988	0.986	0.989	0.99	0.991	0.99	0.992	0.987	0.987	0.989	0.987	0.99	0.992	0.992	0.99	0.992	0.986	0.982	0.992	0.991	0.99	0.992	0.984	0.99	0.993	0.992	0.992	0.991	0.992	0.99
AF309865	0.995	0.993	0.994	0.996	0.995	0.994	0.995	0.995	0.995	0.997	0.996	0.995	0.993	0.987	0.993	0.993	0.993	0.994	0.994	0.991	0.99	0.992	0.993	0.995	0.994	0.995	0.99	0.99	0.992	0.99	0.994	0.995	0.995	0.994	0.995	0.99	0.986	0.995	0.995	0.995	0.995	0.987	0.993	0.996	0.995	0.997	0.995	0.995	0.994
AF414870	0.993	0.995	0.993	0.995	0.992	0.991	0.992	0.992	0.995	0.996	0.995	0.994	0.992	0.986	0.992	0.992	0.992	0.993	0.993	0.99	0.989	0.991	0.992	0.994	0.993	0.995	0.99	0.99	0.991	0.99	0.993	0.995	0.995	0.993	0.995	0.989	0.985	0.992	0.993	0.992	0.992	0.986	0.992	0.995	0.995	0.995	0.994	0.995	0.993
JN558818	0.992	0.995	0.99	0.993	0.991	0.99	0.991	0.991	0.992	0.994	0.993	0.991	0.99	0.984	0.99	0.99	0.99	0.99	0.99	0.988	0.986	0.989	0.99	0.991	0.99	0.992	0.987	0.987	0.989	0.987	0.99	0.992	0.992	0.99	0.992	0.986	0.982	0.991	0.99	0.99	0.991	0.984	0.99	0.993	0.992	0.992	0.991	0.992	0.99
LC194132	0.993	0.999	0.991	0.994	0.992	0.991	0.992	0.992	0.993	0.995	0.994	0.992	0.99	0.985	0.99	0.99	0.99	0.991	0.991	0.989	0.987	0.99	0.99	0.992	0.991	0.993	0.988	0.988	0.99	0.988	0.991	0.993	0.993	0.991	0.993	0.987	0.983	0.992	0.991	0.99	0.992	0.985	0.99	0.994	0.993	0.993	0.992	0.993	0.991
KU586182	0.961	0.96	0.961	0.963	0.96	0.959	0.96	0.96	0.963	0.964	0.963	0.962	0.96	0.954	0.96	0.96	0.96	0.961	0.961	0.959	0.959	0.959	0.96	0.962	0.963	0.963	0.958	0.958	0.959	0.958	0.961	0.963	0.963	0.961	0.963	0.958	0.953	0.96	0.961	0.96	0.96	0.958	0.962	0.963	0.963	0.963	0.963	0.963	0.961
KU586180	0.96	0.959	0.96	0.963	0.959	0.959	0.959	0.959	0.962	0.963	0.963	0.961	0.959	0.954	0.959	0.959	0.959	0.96	0.96	0.958	0.957	0.959	0.959	0.961	0.962	0.962	0.957	0.957	0.959	0.957	0.96	0.962	0.962	0.96	0.962	0.957	0.952	0.959	0.96	0.959	0.959	0.957	0.96	0.963	0.962	0.962	0.963	0.962	0.96
KU586164	0.959	0.958	0.959	0.961	0.958	0.957	0.958	0.958	0.96	0.962	0.962	0.959	0.958	0.952	0.958	0.958	0.958	0.959	0.959	0.956	0.956	0.957	0.958	0.959	0.96	0.96	0.955	0.956	0.957	0.955	0.959	0.96	0.96	0.959	0.96	0.955	0.95	0.958	0.959	0.958	0.958	0.955	0.959	0.961	0.96	0.96	0.961	0.96	0.959
KU586162	0.959	0.958	0.959	0.961	0.958	0.957	0.958	0.958	0.96	0.962	0.961	0.959	0.958	0.952	0.958	0.958	0.958	0.959	0.959	0.956	0.956	0.957	0.958	0.959	0.96	0.96	0.955	0.955	0.957	0.955	0.959	0.96	0.96	0.959	0.96	0.955	0.95	0.958	0.959	0.958	0.958	0.955	0.959	0.961	0.96	0.96	0.961	0.96	0.959
KU586041	0.961	0.96	0.961	0.963	0.96	0.959	0.96	0.96	0.963	0.964	0.963	0.962	0.96	0.954	0.96	0.96	0.96	0.961	0.961	0.959	0.959	0.959	0.96	0.962	0.963	0.963	0.958	0.958	0.959	0.958	0.961	0.963	0.963	0.961	0.963	0.958	0.953	0.96	0.961	0.96	0.96	0.958	0.962	0.963	0.963	0.963	0.963	0.963	0.961
KU586025	0.962	0.961	0.962	0.964	0.961	0.96	0.961	0.961	0.963	0.965	0.964	0.963	0.961	0.955	0.961	0.961	0.961	0.962	0.962	0.959	0.959	0.96	0.961	0.963	0.963	0.963	0.959	0.959	0.96	0.959	0.962	0.963	0.963	0.962	0.963	0.959	0.954	0.961	0.962	0.961	0.961	0.959	0.963	0.964	0.963	0.963	0.964	0.963	0.962
KU585969	0.959	0.959	0.959	0.962	0.959	0.958	0.959	0.959	0.961	0.963	0.962	0.96	0.959	0.953	0.959	0.959	0.959	0.959	0.959	0.957	0.957	0.958	0.959	0.96	0.961	0.961	0.956	0.956	0.958	0.956	0.959	0.961	0.961	0.959	0.961	0.956	0.951	0.959	0.959	0.959	0.959	0.956	0.96	0.962	0.961	0.961	0.962	0.961	0.96
KU586177	0.96	0.959	0.96	0.963	0.959	0.959	0.959	0.959	0.962	0.963	0.963	0.961	0.959	0.954	0.959	0.959	0.959	0.96	0.96	0.958	0.958	0.959	0.959	0.961	0.962	0.962	0.957	0.957	0.959	0.957	0.96	0.962	0.962	0.96	0.962	0.957	0.952	0.959	0.96	0.959	0.959	0.957	0.961	0.963	0.962	0.962	0.963	0.962	0.96
AB211163	0.959	0.957	0.956	0.959	0.959	0.958	0.959	0.959	0.958	0.958	0.957	0.957	0.955	0.95	0.957	0.955	0.955	0.957	0.956	0.954	0.952	0.954	0.955	0.957	0.958	0.958	0.953	0.953	0.954	0.953	0.956	0.958	0.958	0.956	0.958	0.953	0.948	0.959	0.958	0.957	0.959	0.952	0.955	0.957	0.958	0.958	0.957	0.958	0.956
AB196475	0.959	0.957	0.956	0.959	0.959	0.958	0.959	0.959	0.958	0.958	0.957	0.957	0.955	0.95	0.957	0.955	0.955	0.957	0.956	0.954	0.952	0.954	0.955	0.957	0.958	0.958	0.953	0.953	0.954	0.953	0.956	0.958	0.958	0.956	0.958	0.953	0.948	0.959	0.958	0.957	0.959	0.952	0.955	0.957	0.958	0.958	0.957	0.958	0.956
AB588969	0.958	0.955	0.954	0.957	0.957	0.956	0.957	0.957	0.956	0.956	0.955	0.955	0.954	0.948	0.955	0.954	0.954	0.955	0.954	0.952	0.95	0.953	0.954	0.955	0.956	0.956	0.951	0.951	0.953	0.951	0.954	0.956	0.956	0.954	0.956	0.951	0.946	0.957	0.956	0.955	0.957	0.95	0.954	0.955	0.956	0.956	0.955	0.956	0.954
AB588965	0.954	0.952	0.951	0.954	0.954	0.953	0.954	0.954	0.953	0.953	0.952	0.952	0.95	0.945	0.952	0.95	0.95	0.952	0.951	0.949	0.947	0.95	0.95	0.952	0.953	0.953	0.948	0.948	0.95	0.948	0.951	0.953	0.953	0.951	0.953	0.948	0.943	0.954	0.953	0.952	0.954	0.947	0.95	0.952	0.953	0.953	0.952	0.953	0.951
KY425447	0.954	0.952	0.951	0.954	0.954	0.953	0.954	0.954	0.953	0.953	0.952	0.952	0.95	0.945	0.952	0.95	0.95	0.952	0.951	0.949	0.947	0.95	0.95	0.952	0.953	0.953	0.948	0.948	0.95	0.948	0.952	0.953	0.953	0.951	0.953	0.948	0.943	0.954	0.953	0.952	0.954	0.947	0.95	0.952	0.953	0.953	0.952	0.953	0.951
MH255941	0.959	0.957	0.956	0.959	0.959	0.958	0.959	0.959	0.958	0.958	0.957	0.957	0.955	0.95	0.957	0.955	0.955	0.957	0.956	0.954	0.952	0.954	0.955	0.957	0.958	0.958	0.953	0.953	0.954	0.953	0.956	0.958	0.958	0.956	0.958	0.953	0.948	0.959	0.958	0.957	0.959	0.952	0.955	0.957	0.958	0.958	0.957	0.958	0.956
MH255940	0.959	0.956	0.955	0.958	0.958	0.957	0.958	0.958	0.957	0.957	0.956	0.956	0.954	0.949	0.956	0.954	0.954	0.956	0.955	0.953	0.951	0.954	0.954	0.956	0.957	0.957	0.952	0.952	0.954	0.952	0.955	0.957	0.957	0.955	0.957	0.952	0.947	0.958	0.957	0.956	0.958	0.951	0.954	0.956	0.957	0.957	0.956	0.957	0.955
MH255938	0.959	0.957	0.954	0.957	0.959	0.958	0.959	0.959	0.956	0.958	0.957	0.955	0.954	0.948	0.955	0.954	0.954	0.955	0.954	0.952	0.95	0.953	0.954	0.955	0.956	0.956	0.951	0.951	0.953	0.951	0.954	0.956	0.956	0.954	0.956	0.951	0.946	0.959	0.958	0.957	0.959	0.95	0.954	0.957	0.956	0.956	0.957	0.956	0.954
MH255936	0.958	0.955	0.954	0.957	0.957	0.956	0.957	0.957	0.956	0.956	0.955	0.955	0.954	0.948	0.955	0.954	0.954	0.955	0.954	0.952	0.95	0.953	0.954	0.955	0.956	0.956	0.951	0.951	0.953	0.951	0.954	0.956	0.956	0.954	0.956	0.951	0.946	0.957	0.956	0.955	0.957	0.95	0.954	0.955	0.956	0.956	0.955	0.956	0.954
MH255934	0.959	0.956	0.955	0.958	0.958	0.957	0.958	0.958	0.957	0.957	0.956	0.956	0.954	0.949	0.956	0.954	0.954	0.956	0.955	0.953	0.951	0.954	0.954	0.956	0.957	0.957	0.952	0.952	0.954	0.952	0.955	0.957	0.957	0.955	0.957	0.952	0.947	0.958	0.957	0.956	0.958	0.951	0.954	0.956	0.957	0.957	0.956	0.957	0.955
MH255932	0.96	0.958	0.957	0.959	0.959	0.959	0.959	0.959	0.959	0.959	0.958	0.958	0.956	0.95	0.958	0.956	0.956	0.958	0.957	0.954	0.953	0.955	0.956	0.958	0.959	0.959	0.954	0.954	0.955	0.954	0.957	0.959	0.959	0.957	0.959	0.954	0.949	0.959	0.959	0.958	0.959	0.953	0.956	0.958	0.959	0.959	0.958	0.959	0.957
EU368732	0.953	0.95	0.95	0.952	0.952	0.951	0.952	0.952	0.951	0.951	0.95	0.95	0.949	0.943	0.95	0.949	0.949	0.95	0.95	0.949	0.945	0.948	0.949	0.95	0.951	0.951	0.946	0.946	0.948	0.946	0.95	0.951	0.951	0.95	0.951	0.946	0.941	0.952	0.951	0.95	0.952	0.945	0.949	0.95	0.951	0.951	0.95	0.951	0.95
EU368731	0.958	0.955	0.954	0.957	0.957	0.956	0.957	0.957	0.956	0.956	0.955	0.955	0.954	0.948	0.955	0.954	0.954	0.955	0.954	0.952	0.95	0.953	0.954	0.955	0.956	0.956	0.951	0.951	0.953	0.951	0.954	0.956	0.956	0.954	0.956	0.951	0.946	0.957	0.956	0.955	0.957	0.95	0.954	0.955	0.956	0.956	0.955	0.956	0.954
EU368730	0.959	0.956	0.955	0.958	0.958	0.957	0.958	0.958	0.957	0.957	0.956	0.956	0.954	0.949	0.956	0.954	0.954	0.956	0.955	0.953	0.951	0.954	0.954	0.956	0.957	0.957	0.952	0.952	0.954	0.952	0.955	0.957	0.957	0.955	0.957	0.952	0.947	0.958	0.957	0.956	0.958	0.951	0.954	0.956	0.957	0.957	0.956	0.957	0.955
KP314253	0.958	0.955	0.954	0.957	0.957	0.956	0.957	0.957	0.956	0.956	0.955	0.955	0.954	0.948	0.955	0.954	0.954	0.955	0.954	0.952	0.95	0.953	0.954	0.955	0.956	0.956	0.951	0.951	0.953	0.951	0.954	0.956	0.956	0.954	0.956	0.951	0.946	0.957	0.956	0.955	0.957	0.95	0.954	0.955	0.956	0.956	0.955	0.956	0.954
KP314252	0.958	0.955	0.954	0.957	0.957	0.956	0.957	0.957	0.956	0.956	0.955	0.955	0.954	0.948	0.955	0.954	0.954	0.955	0.954	0.952	0.95	0.953	0.954	0.955	0.956	0.956	0.951	0.951	0.953	0.951	0.954	0.956	0.956	0.954	0.956	0.951	0.946	0.957	0.956	0.955	0.957	0.95	0.954	0.955	0.956	0.956	0.955	0.956	0.954
KP314251	0.959	0.956	0.955	0.958	0.958	0.957	0.958	0.958	0.957	0.957	0.956	0.956	0.954	0.949	0.956	0.954	0.954	0.956	0.955	0.953	0.951	0.954	0.954	0.956	0.957	0.957	0.952	0.952	0.954	0.952	0.955	0.957	0.957	0.955	0.957	0.952	0.947	0.958	0.957	0.956	0.958	0.951	0.954	0.956	0.957	0.957	0.956	0.957	0.955
KP314249	0.955	0.953	0.952	0.954	0.954	0.954	0.954	0.954	0.954	0.954	0.953	0.953	0.951	0.945	0.953	0.951	0.951	0.953	0.952	0.95	0.948	0.95	0.951	0.953	0.954	0.954	0.949	0.949	0.95	0.949	0.952	0.954	0.954	0.952	0.954	0.949	0.944	0.954	0.954	0.953	0.954	0.948	0.951	0.953	0.954	0.954	0.953	0.954	0.952
KP314247	0.958	0.955	0.954	0.957	0.957	0.956	0.957	0.957	0.956	0.956	0.955	0.955	0.954	0.948	0.955	0.954	0.954	0.955	0.954	0.952	0.95	0.953	0.954	0.955	0.956	0.956	0.951	0.951	0.953	0.951	0.954	0.956	0.956	0.954	0.956	0.951	0.946	0.957	0.956	0.955	0.957	0.95	0.954	0.955	0.956	0.956	0.955	0.956	0.954
KP314246	0.958	0.955	0.954	0.957	0.957	0.956	0.957	0.957	0.956	0.956	0.955	0.955	0.954	0.948	0.955	0.954	0.954	0.955	0.954	0.952	0.95	0.953	0.954	0.955	0.956	0.956	0.951	0.951	0.953	0.951	0.954	0.956	0.956	0.954	0.956	0.951	0.946	0.957	0.956	0.955	0.957	0.95	0.954	0.955	0.956	0.956	0.955	0.956	0.954
KP314245	0.96	0.958	0.957	0.959	0.959	0.959	0.959	0.959	0.959	0.959	0.958	0.958	0.956	0.95	0.958	0.956	0.956	0.958	0.957	0.954	0.953	0.955	0.956	0.958	0.959	0.959	0.954	0.954	0.955	0.954	0.957	0.959	0.959	0.957	0.959	0.954	0.949	0.959	0.959	0.958	0.959	0.953	0.956	0.958	0.959	0.959	0.958	0.959	0.957
KP314244	0.958	0.955	0.954	0.957	0.957	0.956	0.957	0.957	0.956	0.956	0.955	0.955	0.954	0.948	0.955	0.954	0.954	0.955	0.954	0.952	0.95	0.953	0.954	0.955	0.956	0.956	0.951	0.951	0.953	0.951	0.954	0.956	0.956	0.954	0.956	0.951	0.946	0.957	0.956	0.955	0.957	0.95	0.954	0.955	0.956	0.956	0.955	0.956	0.954
KP314242	0.958	0.955	0.954	0.957	0.957	0.956	0.957	0.957	0.956	0.956	0.955	0.955	0.954	0.948	0.955	0.954	0.954	0.955	0.954	0.952	0.95	0.953	0.954	0.955	0.956	0.956	0.951	0.951	0.953	0.951	0.954	0.956	0.956	0.954	0.956	0.951	0.946	0.957	0.956	0.955	0.957	0.95	0.954	0.955	0.956	0.956	0.955	0.956	0.954
KP314240	0.958	0.955	0.954	0.957	0.957	0.956	0.957	0.957	0.956	0.956	0.955	0.955	0.954	0.948	0.955	0.955	0.954	0.955	0.954	0.952	0.95	0.953	0.954	0.955	0.956	0.956	0.951	0.951	0.953	0.951	0.954	0.956	0.956	0.954	0.956	0.952	0.946	0.957	0.956	0.955	0.957	0.949	0.954	0.955	0.956	0.956	0.955	0.956	0.954
KP314239	0.955	0.953	0.952	0.954	0.954	0.954	0.954	0.954	0.954	0.954	0.953	0.953	0.951	0.945	0.953	0.951	0.951	0.953	0.952	0.95	0.948	0.95	0.951	0.953	0.954	0.954	0.949	0.949	0.95	0.949	0.952	0.954	0.954	0.952	0.954	0.949	0.944	0.954	0.954	0.953	0.954	0.948	0.951	0.953	0.954	0.954	0.953	0.954	0.952
FJ169956	0.959	0.956	0.955	0.958	0.958	0.957	0.958	0.958	0.957	0.957	0.956	0.956	0.954	0.949	0.956	0.954	0.954	0.956	0.955	0.953	0.951	0.954	0.954	0.956	0.957	0.957	0.952	0.952	0.954	0.952	0.955	0.957	0.957	0.955	0.957	0.952	0.947	0.958	0.957	0.956	0.958	0.951	0.954	0.956	0.957	0.957	0.956	0.957	0.955
FJ389577	0.959	0.956	0.955	0.958	0.958	0.957	0.958	0.958	0.957	0.957	0.956	0.956	0.954	0.949	0.956	0.954	0.954	0.956	0.955	0.953	0.951	0.954	0.954	0.956	0.957	0.957	0.952	0.952	0.954	0.952	0.955	0.957	0.957	0.955	0.957	0.952	0.947	0.958	0.957	0.956	0.958	0.951	0.954	0.956	0.957	0.957	0.956	0.957	0.955
KP314236	0.959	0.956	0.955	0.958	0.958	0.957	0.958	0.958	0.957	0.957	0.956	0.956	0.954	0.949	0.956	0.954	0.954	0.956	0.955	0.953	0.951	0.954	0.954	0.956	0.957	0.957	0.952	0.952	0.954	0.952	0.955	0.957	0.957	0.955	0.957	0.952	0.947	0.958	0.957	0.956	0.958	0.951	0.954	0.956	0.957	0.957	0.956	0.957	0.955
KJ659043	0.959	0.957	0.956	0.959	0.959	0.958	0.959	0.959	0.958	0.958	0.957	0.957	0.955	0.95	0.957	0.955	0.955	0.957	0.956	0.954	0.952	0.954	0.955	0.957	0.958	0.958	0.953	0.953	0.954	0.953	0.956	0.958	0.958	0.956	0.958	0.953	0.948	0.959	0.958	0.957	0.959	0.952	0.955	0.957	0.958	0.958	0.957	0.958	0.956
KC811530	0.959	0.957	0.954	0.957	0.959	0.958	0.959	0.959	0.956	0.958	0.957	0.955	0.954	0.948	0.955	0.954	0.954	0.955	0.954	0.952	0.95	0.953	0.954	0.955	0.956	0.956	0.951	0.951	0.953	0.951	0.954	0.956	0.956	0.954	0.956	0.951	0.946	0.959	0.958	0.957	0.959	0.95	0.954	0.957	0.956	0.956	0.957	0.956	0.954
AB723716	0.957	0.954	0.954	0.956	0.956	0.955	0.956	0.956	0.955	0.955	0.954	0.954	0.953	0.947	0.954	0.953	0.953	0.954	0.954	0.951	0.95	0.952	0.953	0.954	0.955	0.955	0.95	0.95	0.952	0.95	0.954	0.955	0.955	0.954	0.955	0.95	0.945	0.956	0.955	0.954	0.956	0.95	0.953	0.954	0.955	0.955	0.954	0.955	0.954
AB723715	0.956	0.954	0.953	0.955	0.955	0.954	0.955	0.955	0.954	0.954	0.954	0.954	0.952	0.946	0.954	0.952	0.952	0.954	0.953	0.95	0.949	0.951	0.952	0.954	0.954	0.954	0.95	0.95	0.951	0.95	0.953	0.954	0.954	0.953	0.954	0.95	0.945	0.955	0.954	0.954	0.955	0.949	0.952	0.954	0.954	0.954	0.954	0.954	0.953
AB723714	0.957	0.954	0.954	0.956	0.956	0.955	0.956	0.956	0.955	0.955	0.954	0.954	0.953	0.947	0.954	0.953	0.953	0.954	0.954	0.951	0.95	0.952	0.953	0.954	0.955	0.955	0.95	0.95	0.953	0.95	0.954	0.955	0.955	0.954	0.955	0.95	0.945	0.956	0.955	0.954	0.956	0.95	0.953	0.954	0.955	0.955	0.954	0.955	0.954
AB723713	0.954	0.952	0.951	0.954	0.954	0.953	0.954	0.954	0.953	0.953	0.952	0.952	0.95	0.945	0.952	0.95	0.95	0.952	0.951	0.949	0.947	0.95	0.95	0.952	0.953	0.953	0.948	0.948	0.95	0.948	0.951	0.953	0.953	0.951	0.953	0.948	0.943	0.954	0.953	0.952	0.954	0.947	0.95	0.952	0.953	0.953	0.952	0.953	0.951
JN558828	0.963	0.961	0.96	0.963	0.963	0.962	0.963	0.963	0.962	0.962	0.961	0.961	0.959	0.954	0.961	0.959	0.96	0.96	0.96	0.958	0.956	0.959	0.959	0.961	0.962	0.962	0.957	0.957	0.959	0.957	0.96	0.962	0.962	0.96	0.962	0.957	0.952	0.963	0.962	0.961	0.963	0.956	0.959	0.961	0.962	0.962	0.959	0.962	0.96
JN558824	0.956	0.954	0.953	0.955	0.955	0.954	0.955	0.955	0.954	0.954	0.954	0.954	0.952	0.946	0.954	0.952	0.952	0.954	0.953	0.95	0.949	0.951	0.952	0.954	0.954	0.954	0.95	0.95	0.951	0.95	0.953	0.954	0.954	0.953	0.954	0.95	0.945	0.955	0.954	0.954	0.955	0.949	0.952	0.954	0.954	0.954	0.954	0.954	0.953
JN558823	0.959	0.956	0.955	0.958	0.958	0.957	0.958	0.958	0.957	0.957	0.956	0.956	0.954	0.949	0.956	0.954	0.954	0.956	0.955	0.953	0.951	0.954	0.954	0.956	0.957	0.957	0.952	0.952	0.954	0.952	0.955	0.957	0.957	0.955	0.957	0.952	0.947	0.958	0.957	0.956	0.958	0.951	0.954	0.956	0.957	0.957	0.956	0.957	0.955
JN558822	0.961	0.957	0.959	0.962	0.96	0.959	0.96	0.96	0.961	0.961	0.96	0.96	0.959	0.953	0.96	0.959	0.959	0.96	0.959	0.957	0.955	0.958	0.959	0.96	0.961	0.961	0.956	0.956	0.958	0.956	0.959	0.961	0.961	0.959	0.961	0.956	0.951	0.96	0.961	0.96	0.96	0.955	0.959	0.96	0.961	0.961	0.96	0.961	0.959
HQ913646	0.956	0.954	0.953	0.955	0.955	0.954	0.955	0.955	0.954	0.954	0.954	0.954	0.952	0.946	0.954	0.952	0.952	0.954	0.953	0.95	0.949	0.951	0.952	0.954	0.954	0.954	0.95	0.95	0.951	0.95	0.953	0.954	0.954	0.953	0.954	0.95	0.945	0.955	0.954	0.954	0.955	0.949	0.952	0.954	0.954	0.954	0.954	0.954	0.953
HQ913645	0.959	0.956	0.955	0.958	0.958	0.957	0.958	0.958	0.957	0.957	0.956	0.956	0.954	0.949	0.956	0.954	0.954	0.956	0.955	0.953	0.951	0.954	0.954	0.956	0.957	0.957	0.952	0.952	0.954	0.952	0.955	0.957	0.957	0.955	0.957	0.952	0.947	0.958	0.957	0.956	0.958	0.951	0.954	0.956	0.957	0.957	0.956	0.957	0.955
HQ913644	0.955	0.952	0.951	0.954	0.954	0.954	0.954	0.954	0.953	0.953	0.952	0.952	0.95	0.945	0.952	0.95	0.95	0.952	0.951	0.949	0.947	0.95	0.95	0.952	0.953	0.953	0.948	0.948	0.95	0.948	0.951	0.953	0.953	0.951	0.953	0.948	0.944	0.954	0.954	0.953	0.954	0.947	0.95	0.952	0.953	0.953	0.952	0.953	0.951
JN558819	0.959	0.956	0.955	0.958	0.958	0.957	0.958	0.958	0.957	0.957	0.956	0.956	0.954	0.949	0.956	0.954	0.955	0.956	0.955	0.953	0.951	0.954	0.954	0.956	0.957	0.957	0.952	0.952	0.954	0.952	0.955	0.957	0.957	0.955	0.957	0.952	0.947	0.958	0.957	0.956	0.958	0.951	0.954	0.956	0.957	0.957	0.956	0.957	0.955
JN558817	0.958	0.955	0.954	0.957	0.957	0.956	0.957	0.957	0.956	0.956	0.955	0.955	0.954	0.948	0.955	0.954	0.954	0.955	0.954	0.952	0.95	0.953	0.954	0.955	0.956	0.956	0.951	0.951	0.953	0.951	0.954	0.956	0.956	0.954	0.956	0.951	0.946	0.957	0.956	0.955	0.957	0.95	0.954	0.955	0.956	0.956	0.955	0.956	0.954
KU586174	0.969	0.967	0.966	0.968	0.968	0.968	0.968	0.968	0.968	0.968	0.967	0.967	0.965	0.959	0.965	0.965	0.965	0.967	0.966	0.963	0.962	0.964	0.965	0.967	0.968	0.968	0.963	0.963	0.964	0.963	0.966	0.968	0.968	0.966	0.968	0.963	0.958	0.968	0.968	0.967	0.968	0.962	0.965	0.967	0.968	0.968	0.967	0.968	0.966
AY144729	0.959	0.957	0.956	0.959	0.959	0.958	0.959	0.959	0.958	0.958	0.957	0.957	0.955	0.95	0.957	0.955	0.955	0.957	0.956	0.954	0.952	0.954	0.955	0.957	0.958	0.958	0.953	0.953	0.954	0.953	0.956	0.958	0.958	0.956	0.958	0.953	0.948	0.959	0.958	0.957	0.959	0.952	0.955	0.957	0.958	0.958	0.957	0.958	0.956
KP062959	0.956	0.954	0.953	0.955	0.955	0.954	0.955	0.955	0.954	0.954	0.954	0.954	0.952	0.946	0.954	0.952	0.952	0.954	0.953	0.95	0.95	0.951	0.952	0.954	0.954	0.954	0.95	0.95	0.951	0.95	0.953	0.954	0.954	0.953	0.954	0.95	0.945	0.955	0.954	0.954	0.955	0.949	0.952	0.954	0.954	0.954	0.954	0.954	0.953
LC066137	0.959	0.956	0.955	0.958	0.958	0.957	0.958	0.958	0.957	0.957	0.956	0.956	0.954	0.949	0.956	0.954	0.954	0.956	0.955	0.953	0.951	0.954	0.954	0.956	0.957	0.957	0.952	0.952	0.954	0.952	0.955	0.957	0.957	0.955	0.957	0.952	0.947	0.958	0.957	0.956	0.958	0.951	0.954	0.956	0.957	0.957	0.956	0.957	0.955
KM114613	0.955	0.953	0.952	0.954	0.954	0.954	0.954	0.954	0.954	0.954	0.953	0.953	0.951	0.945	0.953	0.951	0.951	0.953	0.952	0.95	0.948	0.95	0.951	0.953	0.954	0.954	0.949	0.949	0.95	0.949	0.952	0.954	0.954	0.952	0.954	0.949	0.944	0.954	0.954	0.953	0.954	0.948	0.951	0.953	0.954	0.954	0.951	0.954	0.952
KM114612	0.954	0.951	0.95	0.953	0.953	0.952	0.953	0.953	0.952	0.952	0.951	0.951	0.95	0.944	0.951	0.95	0.95	0.951	0.95	0.948	0.946	0.949	0.95	0.951	0.952	0.952	0.947	0.947	0.949	0.947	0.95	0.952	0.952	0.95	0.952	0.947	0.942	0.953	0.952	0.951	0.953	0.946	0.95	0.951	0.952	0.952	0.951	0.952	0.95
KM114611	0.954	0.952	0.951	0.954	0.954	0.953	0.954	0.954	0.953	0.953	0.952	0.952	0.95	0.945	0.952	0.95	0.95	0.952	0.951	0.949	0.947	0.95	0.95	0.952	0.953	0.953	0.948	0.948	0.95	0.948	0.951	0.953	0.953	0.951	0.953	0.948	0.943	0.954	0.953	0.952	0.954	0.947	0.95	0.952	0.953	0.953	0.952	0.953	0.951
AB983439	0.955	0.953	0.952	0.954	0.954	0.954	0.954	0.954	0.954	0.954	0.953	0.953	0.951	0.945	0.953	0.951	0.951	0.953	0.952	0.95	0.948	0.95	0.951	0.953	0.954	0.954	0.949	0.949	0.95	0.949	0.952	0.954	0.954	0.952	0.954	0.949	0.944	0.954	0.954	0.953	0.954	0.948	0.951	0.953	0.954	0.954	0.953	0.954	0.952
AB983438	0.955	0.953	0.952	0.954	0.954	0.954	0.954	0.954	0.954	0.954	0.953	0.953	0.951	0.945	0.953	0.951	0.951	0.953	0.952	0.951	0.948	0.95	0.951	0.953	0.954	0.954	0.949	0.949	0.95	0.949	0.952	0.954	0.954	0.952	0.954	0.949	0.944	0.954	0.954	0.953	0.954	0.948	0.951	0.953	0.954	0.954	0.953	0.954	0.952
KP062958	0.962	0.958	0.96	0.963	0.961	0.96	0.961	0.961	0.962	0.962	0.961	0.961	0.959	0.954	0.961	0.959	0.961	0.961	0.96	0.958	0.956	0.959	0.959	0.961	0.962	0.962	0.957	0.957	0.959	0.957	0.96	0.962	0.962	0.96	0.962	0.956	0.952	0.961	0.962	0.961	0.961	0.954	0.959	0.961	0.962	0.962	0.961	0.962	0.96
KP062957	0.957	0.954	0.954	0.956	0.956	0.955	0.956	0.956	0.955	0.955	0.954	0.954	0.953	0.947	0.954	0.953	0.953	0.954	0.954	0.951	0.95	0.952	0.953	0.954	0.955	0.955	0.95	0.95	0.952	0.95	0.954	0.955	0.955	0.954	0.955	0.95	0.945	0.956	0.955	0.954	0.956	0.95	0.953	0.954	0.955	0.955	0.954	0.955	0.954
KP062956	0.956	0.954	0.953	0.955	0.955	0.954	0.955	0.955	0.954	0.954	0.954	0.954	0.952	0.946	0.954	0.952	0.952	0.954	0.953	0.95	0.949	0.951	0.952	0.954	0.954	0.954	0.95	0.95	0.951	0.95	0.953	0.954	0.954	0.953	0.954	0.95	0.945	0.955	0.954	0.954	0.955	0.949	0.952	0.954	0.954	0.954	0.954	0.954	0.953
KP062955	0.955	0.953	0.952	0.954	0.954	0.954	0.954	0.954	0.954	0.954	0.953	0.953	0.951	0.945	0.953	0.951	0.951	0.953	0.952	0.95	0.948	0.95	0.951	0.953	0.954	0.954	0.949	0.949	0.95	0.949	0.952	0.954	0.954	0.952	0.954	0.949	0.944	0.954	0.954	0.953	0.954	0.948	0.951	0.953	0.954	0.954	0.953	0.954	0.952
U03775	0.959	0.956	0.955	0.958	0.958	0.957	0.958	0.958	0.957	0.957	0.956	0.956	0.954	0.949	0.956	0.954	0.954	0.956	0.955	0.953	0.951	0.954	0.954	0.956	0.957	0.957	0.952	0.952	0.954	0.952	0.955	0.957	0.957	0.955	0.957	0.952	0.947	0.958	0.957	0.956	0.958	0.951	0.954	0.956	0.957	0.957	0.956	0.957	0.955
KP062954	0.959	0.956	0.955	0.958	0.958	0.957	0.958	0.958	0.957	0.957	0.956	0.956	0.954	0.949	0.956	0.954	0.954	0.956	0.955	0.953	0.951	0.954	0.954	0.956	0.957	0.957	0.952	0.952	0.954	0.952	0.955	0.957	0.957	0.955	0.957	0.952	0.947	0.958	0.957	0.956	0.958	0.951	0.954	0.956	0.957	0.957	0.956	0.957	0.955
KU586176	0.961	0.957	0.959	0.962	0.96	0.959	0.96	0.96	0.961	0.961	0.96	0.96	0.959	0.953	0.96	0.959	0.959	0.96	0.959	0.957	0.955	0.958	0.959	0.96	0.961	0.961	0.956	0.956	0.958	0.956	0.959	0.961	0.961	0.959	0.961	0.955	0.951	0.96	0.961	0.96	0.96	0.954	0.959	0.96	0.961	0.961	0.96	0.961	0.959
KU586023	0.959	0.955	0.957	0.959	0.958	0.957	0.958	0.958	0.959	0.959	0.958	0.958	0.956	0.95	0.958	0.956	0.956	0.958	0.957	0.955	0.953	0.955	0.956	0.958	0.959	0.959	0.954	0.954	0.955	0.954	0.957	0.959	0.959	0.957	0.959	0.953	0.949	0.958	0.959	0.958	0.958	0.951	0.956	0.958	0.959	0.959	0.958	0.959	0.957
KU586170	0.961	0.957	0.959	0.962	0.96	0.959	0.96	0.96	0.961	0.961	0.96	0.96	0.959	0.953	0.96	0.959	0.959	0.96	0.959	0.957	0.955	0.958	0.959	0.96	0.961	0.961	0.956	0.956	0.958	0.956	0.959	0.961	0.961	0.959	0.961	0.956	0.951	0.96	0.961	0.96	0.96	0.954	0.959	0.96	0.961	0.961	0.96	0.961	0.959
AB509223	0.985	0.981	0.983	0.986	0.984	0.983	0.984	0.984	0.985	0.985	0.984	0.984	0.982	0.977	0.982	0.982	0.984	0.983	0.983	0.981	0.981	0.981	0.982	0.984	0.985	0.985	0.98	0.98	0.981	0.98	0.983	0.985	0.985	0.983	0.985	0.979	0.975	0.984	0.985	0.984	0.984	0.977	0.982	0.984	0.985	0.985	0.982	0.985	0.983
AB211164	0.984	0.98	0.982	0.985	0.983	0.982	0.983	0.983	0.984	0.984	0.983	0.983	0.981	0.976	0.981	0.981	0.983	0.982	0.982	0.98	0.98	0.981	0.981	0.983	0.984	0.984	0.979	0.979	0.981	0.979	0.982	0.984	0.984	0.982	0.984	0.978	0.974	0.983	0.984	0.983	0.983	0.976	0.981	0.983	0.984	0.984	0.981	0.984	0.982
KX817983	0.985	0.981	0.983	0.986	0.984	0.983	0.984	0.984	0.985	0.985	0.984	0.984	0.982	0.977	0.982	0.982	0.984	0.983	0.983	0.981	0.981	0.981	0.982	0.984	0.985	0.985	0.98	0.98	0.981	0.98	0.983	0.985	0.985	0.983	0.985	0.979	0.975	0.984	0.985	0.984	0.984	0.977	0.982	0.984	0.985	0.985	0.982	0.985	0.983
KP062966	0.984	0.98	0.982	0.985	0.983	0.982	0.983	0.983	0.984	0.984	0.983	0.983	0.981	0.976	0.981	0.981	0.983	0.982	0.982	0.98	0.98	0.981	0.981	0.983	0.984	0.984	0.979	0.979	0.981	0.979	0.982	0.984	0.984	0.982	0.984	0.978	0.974	0.983	0.984	0.983	0.983	0.976	0.981	0.983	0.984	0.984	0.981	0.984	0.982
KP062965	0.983	0.979	0.981	0.984	0.982	0.981	0.982	0.982	0.983	0.983	0.982	0.982	0.981	0.975	0.981	0.981	0.982	0.981	0.981	0.979	0.979	0.98	0.981	0.982	0.983	0.983	0.978	0.978	0.98	0.978	0.981	0.983	0.983	0.981	0.983	0.977	0.973	0.982	0.983	0.982	0.982	0.975	0.981	0.982	0.983	0.983	0.981	0.983	0.981
KP062964	0.983	0.979	0.981	0.984	0.982	0.981	0.982	0.982	0.983	0.983	0.982	0.982	0.981	0.975	0.981	0.981	0.982	0.981	0.981	0.979	0.979	0.98	0.981	0.982	0.983	0.983	0.978	0.978	0.98	0.978	0.981	0.983	0.983	0.981	0.983	0.977	0.973	0.982	0.983	0.982	0.982	0.975	0.981	0.982	0.983	0.983	0.981	0.983	0.981
JN558827	0.981	0.977	0.98	0.982	0.981	0.98	0.981	0.981	0.981	0.981	0.981	0.981	0.979	0.973	0.979	0.979	0.981	0.98	0.98	0.977	0.977	0.978	0.979	0.981	0.981	0.981	0.977	0.977	0.978	0.977	0.98	0.981	0.981	0.98	0.981	0.976	0.972	0.981	0.981	0.981	0.981	0.973	0.979	0.981	0.981	0.981	0.979	0.981	0.98
JN558820	0.982	0.978	0.981	0.983	0.981	0.981	0.981	0.981	0.982	0.982	0.981	0.981	0.98	0.974	0.98	0.98	0.981	0.981	0.981	0.978	0.978	0.979	0.98	0.981	0.982	0.982	0.977	0.977	0.979	0.977	0.981	0.982	0.982	0.981	0.982	0.977	0.972	0.981	0.982	0.981	0.981	0.974	0.98	0.981	0.982	0.982	0.98	0.982	0.981
KR261620	0.983	0.979	0.981	0.984	0.982	0.981	0.982	0.982	0.983	0.983	0.982	0.982	0.981	0.975	0.981	0.981	0.982	0.981	0.981	0.979	0.979	0.98	0.981	0.982	0.983	0.983	0.978	0.978	0.98	0.978	0.981	0.983	0.983	0.981	0.983	0.977	0.973	0.982	0.983	0.982	0.982	0.975	0.981	0.982	0.983	0.983	0.981	0.983	0.981
KR261621	0.982	0.978	0.981	0.983	0.981	0.981	0.981	0.981	0.982	0.982	0.981	0.981	0.98	0.974	0.98	0.98	0.981	0.981	0.981	0.978	0.978	0.979	0.98	0.981	0.982	0.982	0.977	0.977	0.979	0.977	0.981	0.982	0.982	0.981	0.982	0.977	0.972	0.981	0.982	0.981	0.981	0.974	0.98	0.981	0.982	0.982	0.98	0.982	0.981
KR261619	0.981	0.977	0.98	0.982	0.981	0.98	0.981	0.981	0.981	0.981	0.981	0.981	0.979	0.973	0.979	0.979	0.981	0.98	0.98	0.977	0.977	0.978	0.979	0.981	0.981	0.981	0.977	0.977	0.978	0.977	0.98	0.981	0.981	0.98	0.981	0.976	0.972	0.981	0.981	0.981	0.981	0.973	0.979	0.981	0.981	0.981	0.979	0.981	0.98
KR261618	0.98	0.976	0.978	0.981	0.979	0.978	0.979	0.979	0.98	0.98	0.979	0.979	0.977	0.972	0.977	0.977	0.979	0.978	0.978	0.976	0.976	0.977	0.979	0.979	0.98	0.98	0.975	0.975	0.977	0.975	0.978	0.98	0.98	0.978	0.98	0.974	0.97	0.979	0.98	0.979	0.979	0.972	0.977	0.979	0.98	0.98	0.977	0.98	0.978
KP314241	0.98	0.976	0.978	0.981	0.979	0.978	0.979	0.979	0.98	0.98	0.979	0.979	0.977	0.972	0.977	0.977	0.979	0.978	0.978	0.976	0.976	0.977	0.977	0.979	0.98	0.98	0.975	0.975	0.977	0.975	0.978	0.98	0.98	0.978	0.98	0.974	0.97	0.979	0.98	0.979	0.979	0.972	0.977	0.979	0.98	0.98	0.977	0.98	0.978
KP314238	0.981	0.977	0.98	0.982	0.981	0.98	0.981	0.981	0.981	0.981	0.981	0.981	0.979	0.973	0.979	0.979	0.981	0.98	0.98	0.977	0.977	0.978	0.979	0.981	0.981	0.981	0.977	0.977	0.978	0.977	0.98	0.981	0.981	0.98	0.981	0.976	0.972	0.981	0.981	0.981	0.981	0.973	0.979	0.981	0.981	0.981	0.979	0.981	0.98
MH762076	0.982	0.978	0.981	0.983	0.981	0.981	0.981	0.981	0.982	0.982	0.981	0.981	0.98	0.974	0.98	0.98	0.981	0.981	0.981	0.978	0.978	0.979	0.98	0.981	0.982	0.982	0.977	0.977	0.979	0.977	0.981	0.982	0.982	0.981	0.982	0.977	0.972	0.981	0.982	0.981	0.981	0.974	0.98	0.981	0.982	0.982	0.98	0.982	0.981
MH762075	0.982	0.978	0.981	0.983	0.981	0.981	0.981	0.981	0.982	0.982	0.981	0.981	0.98	0.974	0.98	0.98	0.981	0.981	0.981	0.978	0.978	0.98	0.98	0.981	0.982	0.982	0.977	0.977	0.979	0.977	0.981	0.982	0.982	0.981	0.982	0.977	0.972	0.981	0.982	0.981	0.981	0.974	0.98	0.981	0.982	0.982	0.98	0.982	0.981
MH762074	0.981	0.977	0.98	0.982	0.981	0.98	0.981	0.981	0.981	0.981	0.981	0.981	0.979	0.973	0.979	0.979	0.981	0.98	0.98	0.977	0.977	0.978	0.979	0.981	0.981	0.981	0.977	0.977	0.978	0.977	0.98	0.981	0.981	0.98	0.981	0.976	0.972	0.981	0.981	0.981	0.981	0.973	0.979	0.981	0.981	0.981	0.979	0.981	0.98
MH762073	0.981	0.977	0.979	0.981	0.98	0.979	0.98	0.98	0.981	0.981	0.98	0.98	0.978	0.972	0.978	0.978	0.98	0.979	0.979	0.977	0.977	0.977	0.978	0.98	0.981	0.981	0.976	0.976	0.977	0.976	0.979	0.981	0.981	0.979	0.981	0.975	0.971	0.98	0.981	0.98	0.98	0.972	0.978	0.98	0.981	0.981	0.978	0.981	0.979
MH762072	0.982	0.978	0.981	0.983	0.981	0.981	0.981	0.981	0.982	0.982	0.981	0.981	0.98	0.974	0.98	0.98	0.981	0.981	0.981	0.978	0.978	0.979	0.98	0.981	0.983	0.982	0.977	0.977	0.979	0.977	0.981	0.982	0.982	0.981	0.982	0.977	0.972	0.981	0.982	0.981	0.981	0.974	0.98	0.981	0.982	0.982	0.98	0.982	0.981
LC432126	0.984	0.98	0.982	0.985	0.983	0.982	0.983	0.983	0.984	0.984	0.983	0.983	0.981	0.976	0.981	0.981	0.983	0.982	0.982	0.98	0.98	0.981	0.981	0.983	0.984	0.984	0.979	0.979	0.981	0.979	0.982	0.984	0.984	0.982	0.984	0.978	0.974	0.983	0.984	0.983	0.983	0.976	0.981	0.983	0.984	0.984	0.981	0.984	0.982
LC432093	0.984	0.98	0.982	0.985	0.983	0.982	0.983	0.983	0.984	0.984	0.983	0.983	0.981	0.976	0.981	0.981	0.983	0.982	0.982	0.98	0.98	0.981	0.981	0.983	0.984	0.984	0.979	0.979	0.981	0.979	0.982	0.984	0.984	0.982	0.984	0.978	0.974	0.983	0.984	0.983	0.983	0.976	0.981	0.983	0.984	0.984	0.981	0.984	0.982
MG869584	0.986	0.981	0.984	0.986	0.985	0.984	0.985	0.985	0.986	0.986	0.985	0.985	0.983	0.977	0.983	0.983	0.985	0.984	0.984	0.981	0.981	0.982	0.983	0.985	0.986	0.986	0.981	0.981	0.982	0.981	0.984	0.986	0.986	0.984	0.986	0.98	0.976	0.985	0.986	0.985	0.985	0.977	0.983	0.985	0.986	0.986	0.983	0.986	0.984
MG869583	0.986	0.982	0.986	0.989	0.986	0.985	0.986	0.986	0.988	0.988	0.987	0.987	0.986	0.98	0.986	0.986	0.987	0.986	0.986	0.984	0.984	0.985	0.986	0.987	0.988	0.988	0.983	0.983	0.985	0.983	0.986	0.988	0.988	0.986	0.988	0.982	0.978	0.986	0.986	0.986	0.986	0.98	0.986	0.987	0.988	0.988	0.986	0.988	0.986
MG869532	0.986	0.981	0.986	0.988	0.985	0.984	0.985	0.985	0.987	0.987	0.986	0.986	0.985	0.979	0.985	0.985	0.986	0.986	0.986	0.983	0.983	0.984	0.985	0.986	0.987	0.987	0.982	0.982	0.984	0.982	0.986	0.987	0.987	0.986	0.987	0.981	0.977	0.985	0.986	0.985	0.985	0.979	0.985	0.986	0.987	0.987	0.985	0.987	0.986
MG869508	0.984	0.981	0.982	0.985	0.983	0.982	0.983	0.983	0.984	0.984	0.983	0.983	0.981	0.976	0.981	0.981	0.983	0.982	0.982	0.98	0.98	0.981	0.981	0.983	0.984	0.984	0.979	0.979	0.981	0.979	0.982	0.984	0.984	0.982	0.984	0.978	0.974	0.983	0.984	0.983	0.983	0.976	0.981	0.983	0.984	0.984	0.981	0.984	0.982
MG869499	0.983	0.979	0.981	0.984	0.982	0.981	0.982	0.982	0.983	0.983	0.982	0.982	0.981	0.975	0.981	0.981	0.982	0.981	0.981	0.979	0.979	0.98	0.981	0.982	0.983	0.983	0.978	0.978	0.98	0.978	0.981	0.983	0.983	0.981	0.983	0.977	0.973	0.982	0.983	0.982	0.982	0.975	0.981	0.982	0.983	0.983	0.981	0.983	0.981
MG869498	0.984	0.98	0.982	0.985	0.983	0.982	0.983	0.983	0.984	0.984	0.983	0.983	0.981	0.976	0.981	0.981	0.983	0.982	0.982	0.98	0.98	0.981	0.981	0.983	0.984	0.984	0.979	0.979	0.981	0.979	0.982	0.984	0.984	0.982	0.984	0.978	0.974	0.983	0.984	0.983	0.983	0.976	0.981	0.983	0.984	0.984	0.981	0.984	0.982
MG869486	0.983	0.981	0.981	0.984	0.982	0.981	0.982	0.982	0.983	0.983	0.982	0.982	0.981	0.975	0.981	0.981	0.982	0.981	0.981	0.979	0.979	0.98	0.981	0.982	0.983	0.983	0.978	0.978	0.98	0.978	0.981	0.983	0.983	0.981	0.983	0.977	0.973	0.982	0.983	0.982	0.982	0.975	0.981	0.982	0.983	0.983	0.981	0.983	0.981
MW721591	0.983	0.979	0.983	0.986	0.982	0.981	0.982	0.982	0.985	0.985	0.984	0.984	0.982	0.977	0.982	0.982	0.984	0.983	0.983	0.981	0.981	0.981	0.982	0.984	0.985	0.985	0.98	0.98	0.981	0.98	0.983	0.985	0.985	0.983	0.985	0.979	0.975	0.982	0.983	0.982	0.982	0.977	0.982	0.984	0.985	0.985	0.982	0.985	0.983
MW692362	0.986	0.981	0.986	0.988	0.985	0.984	0.985	0.985	0.987	0.987	0.986	0.986	0.985	0.979	0.985	0.985	0.986	0.986	0.986	0.983	0.983	0.984	0.985	0.986	0.987	0.987	0.982	0.982	0.984	0.982	0.986	0.987	0.987	0.986	0.987	0.981	0.977	0.985	0.986	0.985	0.985	0.979	0.985	0.986	0.987	0.987	0.985	0.987	0.986
FJ389576	0.984	0.98	0.982	0.985	0.983	0.982	0.983	0.983	0.984	0.984	0.983	0.983	0.981	0.976	0.981	0.981	0.983	0.982	0.982	0.98	0.98	0.981	0.981	0.983	0.984	0.984	0.979	0.979	0.981	0.979	0.982	0.984	0.984	0.982	0.984	0.978	0.974	0.983	0.984	0.983	0.983	0.976	0.981	0.983	0.984	0.984	0.981	0.984	0.982
FJ389574	0.984	0.98	0.982	0.985	0.983	0.982	0.983	0.983	0.984	0.984	0.983	0.983	0.981	0.976	0.981	0.981	0.983	0.982	0.982	0.98	0.98	0.981	0.981	0.983	0.984	0.984	0.979	0.979	0.981	0.979	0.982	0.984	0.984	0.982	0.984	0.978	0.974	0.983	0.984	0.983	0.983	0.976	0.981	0.983	0.984	0.984	0.981	0.984	0.982
EU709493	0.984	0.98	0.982	0.985	0.983	0.982	0.983	0.983	0.984	0.984	0.983	0.983	0.981	0.976	0.981	0.981	0.983	0.982	0.982	0.98	0.98	0.981	0.981	0.983	0.984	0.984	0.979	0.979	0.981	0.979	0.982	0.984	0.984	0.982	0.984	0.978	0.974	0.983	0.984	0.983	0.983	0.976	0.981	0.983	0.984	0.984	0.981	0.984	0.982
AB196721	0.961	0.962	0.961	0.963	0.96	0.959	0.96	0.96	0.963	0.963	0.962	0.962	0.96	0.954	0.96	0.96	0.96	0.963	0.961	0.959	0.957	0.959	0.96	0.962	0.963	0.963	0.958	0.958	0.959	0.958	0.961	0.963	0.963	0.961	0.963	0.958	0.953	0.96	0.959	0.959	0.96	0.958	0.96	0.962	0.963	0.963	0.962	0.963	0.961
AB196720	0.961	0.962	0.959	0.962	0.96	0.959	0.96	0.96	0.961	0.963	0.962	0.96	0.959	0.953	0.959	0.959	0.959	0.961	0.959	0.957	0.955	0.958	0.959	0.96	0.961	0.961	0.956	0.956	0.958	0.956	0.959	0.961	0.961	0.959	0.961	0.956	0.951	0.96	0.959	0.959	0.96	0.956	0.959	0.962	0.961	0.961	0.962	0.961	0.959
DQ458808	0.969	0.968	0.969	0.972	0.968	0.968	0.968	0.968	0.971	0.972	0.972	0.97	0.968	0.963	0.968	0.968	0.968	0.969	0.969	0.967	0.965	0.968	0.968	0.97	0.971	0.971	0.966	0.966	0.968	0.966	0.969	0.971	0.971	0.969	0.971	0.966	0.961	0.968	0.969	0.968	0.968	0.964	0.968	0.972	0.971	0.971	0.972	0.971	0.969
DQ342324	0.968	0.967	0.968	0.97	0.967	0.966	0.967	0.967	0.969	0.971	0.97	0.968	0.967	0.961	0.967	0.967	0.967	0.968	0.968	0.965	0.963	0.966	0.967	0.968	0.969	0.969	0.964	0.964	0.966	0.964	0.968	0.969	0.969	0.968	0.969	0.964	0.959	0.967	0.968	0.967	0.967	0.964	0.967	0.97	0.969	0.969	0.97	0.969	0.968
GU223365	0.963	0.962	0.961	0.963	0.962	0.961	0.962	0.962	0.963	0.964	0.963	0.962	0.96	0.954	0.96	0.96	0.96	0.963	0.961	0.959	0.957	0.959	0.96	0.962	0.963	0.963	0.958	0.958	0.959	0.958	0.961	0.963	0.963	0.961	0.963	0.958	0.953	0.962	0.961	0.96	0.962	0.958	0.96	0.963	0.963	0.963	0.963	0.963	0.961
EU368729	0.959	0.96	0.959	0.962	0.959	0.958	0.959	0.959	0.961	0.961	0.96	0.96	0.959	0.953	0.959	0.959	0.959	0.961	0.959	0.957	0.955	0.958	0.959	0.96	0.961	0.961	0.956	0.956	0.958	0.956	0.959	0.961	0.961	0.959	0.961	0.956	0.951	0.959	0.958	0.957	0.959	0.958	0.959	0.96	0.961	0.961	0.96	0.961	0.959
EU368728	0.96	0.961	0.96	0.963	0.959	0.959	0.959	0.959	0.962	0.962	0.961	0.961	0.959	0.954	0.959	0.959	0.959	0.962	0.96	0.958	0.956	0.959	0.959	0.961	0.962	0.962	0.957	0.957	0.959	0.957	0.96	0.962	0.962	0.96	0.962	0.957	0.952	0.959	0.959	0.958	0.959	0.957	0.959	0.961	0.962	0.962	0.961	0.962	0.96
EU368727	0.959	0.96	0.959	0.962	0.959	0.958	0.959	0.959	0.961	0.961	0.96	0.96	0.959	0.953	0.959	0.959	0.959	0.961	0.959	0.957	0.955	0.958	0.959	0.96	0.961	0.961	0.956	0.956	0.958	0.956	0.959	0.961	0.961	0.959	0.961	0.956	0.951	0.959	0.958	0.957	0.959	0.956	0.959	0.96	0.961	0.961	0.96	0.961	0.959
MK814406	0.968	0.968	0.968	0.971	0.968	0.967	0.968	0.968	0.97	0.972	0.971	0.969	0.968	0.962	0.968	0.968	0.968	0.968	0.968	0.966	0.964	0.967	0.968	0.969	0.97	0.97	0.965	0.965	0.967	0.965	0.968	0.97	0.97	0.968	0.97	0.965	0.96	0.968	0.968	0.968	0.968	0.965	0.968	0.971	0.97	0.97	0.971	0.97	0.968
MF289483	0.958	0.957	0.959	0.962	0.957	0.956	0.957	0.957	0.961	0.961	0.96	0.96	0.959	0.953	0.959	0.959	0.959	0.96	0.959	0.957	0.955	0.958	0.959	0.96	0.961	0.961	0.956	0.956	0.958	0.956	0.959	0.961	0.961	0.959	0.961	0.956	0.951	0.957	0.958	0.957	0.957	0.956	0.959	0.96	0.961	0.961	0.96	0.961	0.959
LC334014	0.967	0.966	0.967	0.969	0.966	0.965	0.966	0.966	0.968	0.97	0.969	0.968	0.966	0.96	0.966	0.966	0.966	0.967	0.967	0.964	0.963	0.965	0.966	0.968	0.968	0.968	0.963	0.963	0.965	0.963	0.967	0.968	0.968	0.967	0.968	0.963	0.959	0.966	0.967	0.966	0.966	0.963	0.966	0.969	0.968	0.968	0.969	0.968	0.967
KR611719	0.968	0.966	0.967	0.969	0.968	0.967	0.968	0.968	0.968	0.97	0.969	0.968	0.966	0.96	0.966	0.966	0.966	0.967	0.967	0.964	0.963	0.965	0.966	0.968	0.968	0.968	0.963	0.963	0.965	0.963	0.967	0.968	0.968	0.967	0.968	0.963	0.959	0.968	0.968	0.968	0.968	0.963	0.966	0.969	0.968	0.968	0.969	0.968	0.967
KR611717	0.966	0.965	0.966	0.968	0.965	0.964	0.965	0.965	0.968	0.969	0.968	0.967	0.965	0.959	0.965	0.965	0.965	0.966	0.966	0.963	0.962	0.964	0.965	0.967	0.968	0.968	0.963	0.963	0.964	0.963	0.966	0.968	0.968	0.966	0.968	0.963	0.958	0.965	0.966	0.965	0.965	0.963	0.965	0.968	0.968	0.968	0.968	0.968	0.966
KR611716	0.966	0.965	0.966	0.968	0.965	0.964	0.965	0.965	0.968	0.969	0.968	0.967	0.965	0.959	0.965	0.965	0.965	0.966	0.966	0.963	0.962	0.964	0.965	0.967	0.968	0.968	0.963	0.963	0.964	0.963	0.966	0.968	0.968	0.966	0.968	0.963	0.958	0.965	0.966	0.965	0.965	0.963	0.965	0.968	0.968	0.968	0.968	0.968	0.966
KR002115	0.96	0.961	0.96	0.963	0.959	0.959	0.959	0.959	0.962	0.962	0.961	0.961	0.959	0.954	0.959	0.959	0.959	0.962	0.96	0.958	0.956	0.959	0.959	0.961	0.962	0.962	0.957	0.957	0.959	0.957	0.96	0.962	0.962	0.96	0.962	0.957	0.952	0.959	0.959	0.958	0.959	0.957	0.959	0.961	0.962	0.962	0.961	0.962	0.96
KR002112	0.959	0.96	0.961	0.963	0.959	0.958	0.959	0.959	0.963	0.963	0.962	0.962	0.96	0.954	0.96	0.96	0.96	0.961	0.961	0.959	0.957	0.959	0.96	0.962	0.963	0.963	0.958	0.958	0.959	0.959	0.961	0.963	0.963	0.961	0.963	0.958	0.953	0.959	0.959	0.959	0.959	0.958	0.96	0.962	0.963	0.963	0.962	0.963	0.961
JX173651	0.968	0.967	0.968	0.97	0.967	0.966	0.967	0.967	0.969	0.971	0.97	0.968	0.967	0.961	0.967	0.967	0.967	0.968	0.968	0.965	0.963	0.966	0.967	0.968	0.969	0.969	0.964	0.964	0.966	0.964	0.968	0.969	0.969	0.968	0.969	0.964	0.959	0.967	0.968	0.967	0.967	0.964	0.967	0.97	0.969	0.969	0.97	0.969	0.968
JN558811	0.96	0.961	0.96	0.963	0.959	0.959	0.959	0.959	0.962	0.962	0.961	0.961	0.961	0.954	0.959	0.959	0.959	0.96	0.96	0.958	0.956	0.959	0.959	0.961	0.962	0.962	0.957	0.957	0.959	0.957	0.96	0.962	0.962	0.96	0.962	0.957	0.952	0.959	0.959	0.958	0.959	0.957	0.959	0.961	0.962	0.962	0.961	0.962	0.96
JN862825	0.967	0.966	0.968	0.971	0.966	0.965	0.966	0.966	0.97	0.97	0.969	0.969	0.968	0.962	0.968	0.968	0.968	0.968	0.968	0.966	0.964	0.967	0.968	0.969	0.97	0.97	0.965	0.965	0.967	0.965	0.968	0.97	0.97	0.968	0.97	0.965	0.96	0.966	0.967	0.966	0.966	0.965	0.968	0.969	0.97	0.97	0.969	0.97	0.968
HQ872465	0.97	0.969	0.97	0.972	0.969	0.968	0.969	0.969	0.972	0.973	0.972	0.971	0.969	0.963	0.969	0.969	0.969	0.97	0.97	0.968	0.966	0.968	0.969	0.971	0.972	0.972	0.967	0.967	0.968	0.967	0.97	0.972	0.972	0.97	0.972	0.967	0.962	0.969	0.97	0.969	0.969	0.965	0.969	0.972	0.972	0.972	0.972	0.972	0.97
HQ872464	0.966	0.967	0.966	0.968	0.965	0.964	0.965	0.965	0.968	0.969	0.968	0.967	0.965	0.959	0.965	0.965	0.965	0.966	0.966	0.963	0.962	0.964	0.965	0.967	0.968	0.968	0.963	0.963	0.964	0.963	0.966	0.968	0.968	0.966	0.968	0.963	0.958	0.965	0.966	0.965	0.965	0.963	0.965	0.968	0.968	0.968	0.968	0.968	0.966
HQ872463	0.969	0.968	0.969	0.972	0.968	0.968	0.968	0.968	0.971	0.972	0.972	0.97	0.968	0.963	0.968	0.968	0.968	0.969	0.969	0.967	0.965	0.968	0.968	0.97	0.971	0.971	0.966	0.966	0.968	0.966	0.969	0.971	0.971	0.969	0.971	0.966	0.961	0.968	0.969	0.968	0.968	0.966	0.968	0.972	0.971	0.971	0.972	0.971	0.969
HM439430	0.968	0.968	0.968	0.971	0.968	0.967	0.968	0.968	0.97	0.972	0.971	0.969	0.968	0.962	0.968	0.968	0.968	0.968	0.968	0.966	0.964	0.967	0.968	0.969	0.97	0.97	0.965	0.965	0.967	0.965	0.968	0.97	0.97	0.968	0.97	0.965	0.96	0.968	0.968	0.968	0.968	0.963	0.968	0.971	0.97	0.97	0.971	0.97	0.968
AY969015	0.964	0.963	0.964	0.967	0.963	0.963	0.963	0.963	0.966	0.968	0.967	0.965	0.963	0.958	0.963	0.963	0.963	0.964	0.964	0.962	0.96	0.963	0.963	0.965	0.966	0.966	0.961	0.961	0.963	0.961	0.964	0.966	0.966	0.964	0.966	0.961	0.956	0.963	0.964	0.963	0.963	0.961	0.963	0.967	0.966	0.966	0.967	0.966	0.964
AY969014	0.968	0.965	0.966	0.968	0.967	0.966	0.967	0.967	0.968	0.969	0.968	0.967	0.965	0.959	0.965	0.965	0.965	0.966	0.966	0.963	0.962	0.964	0.965	0.967	0.968	0.968	0.963	0.963	0.964	0.963	0.966	0.968	0.968	0.966	0.968	0.963	0.958	0.967	0.968	0.967	0.967	0.964	0.965	0.968	0.968	0.968	0.968	0.968	0.966
AY969013	0.965	0.964	0.965	0.968	0.964	0.963	0.964	0.964	0.967	0.968	0.968	0.966	0.964	0.959	0.964	0.964	0.964	0.965	0.965	0.963	0.961	0.963	0.964	0.966	0.967	0.967	0.962	0.962	0.963	0.962	0.965	0.967	0.967	0.965	0.967	0.962	0.957	0.964	0.965	0.964	0.964	0.962	0.964	0.968	0.967	0.967	0.968	0.967	0.965
AY969011	0.966	0.965	0.966	0.968	0.965	0.964	0.965	0.965	0.968	0.969	0.968	0.967	0.965	0.959	0.965	0.965	0.965	0.966	0.966	0.963	0.962	0.964	0.965	0.967	0.968	0.968	0.963	0.963	0.964	0.963	0.966	0.968	0.968	0.966	0.968	0.963	0.958	0.965	0.966	0.965	0.965	0.963	0.965	0.968	0.968	0.968	0.968	0.968	0.966
AY969012	0.966	0.965	0.966	0.968	0.965	0.964	0.965	0.965	0.968	0.969	0.968	0.967	0.965	0.959	0.965	0.965	0.965	0.966	0.966	0.963	0.962	0.964	0.965	0.967	0.968	0.968	0.963	0.963	0.964	0.963	0.967	0.968	0.968	0.966	0.968	0.963	0.958	0.965	0.966	0.965	0.965	0.963	0.965	0.968	0.968	0.968	0.968	0.968	0.966
AY969010	0.966	0.965	0.966	0.968	0.965	0.964	0.965	0.965	0.968	0.969	0.968	0.967	0.965	0.959	0.965	0.965	0.965	0.966	0.966	0.963	0.962	0.964	0.965	0.967	0.968	0.968	0.963	0.963	0.964	0.963	0.966	0.968	0.968	0.966	0.968	0.963	0.958	0.965	0.966	0.965	0.965	0.963	0.965	0.968	0.968	0.968	0.968	0.968	0.966
MH722235	0.966	0.965	0.968	0.97	0.965	0.964	0.965	0.965	0.969	0.971	0.97	0.968	0.967	0.961	0.967	0.967	0.967	0.968	0.968	0.965	0.963	0.966	0.967	0.968	0.969	0.969	0.964	0.964	0.966	0.964	0.968	0.969	0.969	0.968	0.969	0.964	0.959	0.965	0.966	0.965	0.965	0.963	0.967	0.97	0.969	0.969	0.97	0.969	0.968
MH722233	0.964	0.963	0.966	0.968	0.963	0.963	0.963	0.963	0.968	0.969	0.968	0.967	0.965	0.959	0.965	0.965	0.965	0.966	0.966	0.963	0.962	0.964	0.965	0.967	0.968	0.968	0.963	0.963	0.964	0.963	0.966	0.968	0.968	0.966	0.968	0.963	0.958	0.963	0.964	0.963	0.963	0.961	0.965	0.968	0.968	0.968	0.968	0.968	0.966
KP062963	0.963	0.964	0.963	0.966	0.963	0.962	0.963	0.963	0.965	0.965	0.964	0.964	0.963	0.957	0.963	0.963	0.963	0.965	0.963	0.961	0.959	0.962	0.963	0.964	0.965	0.965	0.96	0.96	0.962	0.96	0.963	0.965	0.965	0.963	0.965	0.96	0.955	0.963	0.962	0.961	0.963	0.96	0.963	0.964	0.965	0.965	0.964	0.965	0.963
KP062962	0.957	0.958	0.955	0.958	0.956	0.955	0.956	0.956	0.957	0.958	0.958	0.956	0.954	0.949	0.954	0.954	0.954	0.957	0.955	0.953	0.951	0.954	0.954	0.956	0.955	0.957	0.952	0.952	0.954	0.952	0.955	0.957	0.957	0.955	0.957	0.952	0.947	0.956	0.955	0.954	0.956	0.952	0.954	0.958	0.957	0.957	0.958	0.957	0.955
KY114936	0.967	0.966	0.967	0.969	0.966	0.965	0.966	0.966	0.968	0.97	0.969	0.968	0.966	0.96	0.966	0.966	0.966	0.967	0.967	0.964	0.963	0.965	0.966	0.968	0.968	0.968	0.963	0.963	0.965	0.963	0.967	0.968	0.968	0.967	0.968	0.963	0.959	0.966	0.967	0.966	0.966	0.963	0.966	0.969	0.968	0.968	0.969	0.968	0.967
M73224	0.968	0.967	0.968	0.97	0.967	0.966	0.967	0.967	0.969	0.971	0.97	0.968	0.967	0.961	0.967	0.967	0.967	0.968	0.968	0.965	0.963	0.966	0.967	0.968	0.969	0.969	0.964	0.964	0.966	0.964	0.968	0.969	0.969	0.968	0.969	0.964	0.959	0.967	0.968	0.967	0.967	0.964	0.967	0.97	0.969	0.969	0.97	0.969	0.968
AF172164	0.968	0.967	0.968	0.97	0.967	0.966	0.967	0.967	0.969	0.971	0.97	0.968	0.967	0.961	0.967	0.967	0.967	0.968	0.968	0.965	0.963	0.966	0.967	0.968	0.969	0.969	0.964	0.964	0.966	0.966	0.968	0.969	0.969	0.968	0.969	0.964	0.959	0.967	0.968	0.967	0.967	0.964	0.967	0.97	0.969	0.969	0.97	0.969	0.968
KF569916	0.962	0.963	0.962	0.964	0.961	0.96	0.961	0.961	0.963	0.963	0.963	0.963	0.961	0.955	0.961	0.961	0.961	0.963	0.962	0.959	0.958	0.96	0.961	0.963	0.963	0.963	0.959	0.959	0.96	0.959	0.962	0.963	0.963	0.962	0.963	0.959	0.954	0.961	0.96	0.959	0.961	0.959	0.961	0.963	0.963	0.963	0.963	0.963	0.962
KF569910	0.962	0.963	0.962	0.964	0.961	0.96	0.961	0.961	0.963	0.965	0.964	0.963	0.961	0.955	0.961	0.961	0.961	0.962	0.962	0.959	0.958	0.96	0.961	0.963	0.963	0.963	0.959	0.959	0.96	0.959	0.962	0.963	0.963	0.962	0.963	0.959	0.954	0.961	0.962	0.961	0.961	0.959	0.961	0.964	0.963	0.963	0.964	0.963	0.962
KF569909	0.962	0.963	0.962	0.964	0.961	0.96	0.961	0.961	0.963	0.965	0.964	0.963	0.961	0.955	0.961	0.961	0.961	0.962	0.962	0.959	0.958	0.96	0.961	0.963	0.963	0.963	0.959	0.959	0.96	0.959	0.962	0.963	0.963	0.962	0.963	0.959	0.954	0.961	0.962	0.961	0.961	0.959	0.961	0.964	0.963	0.963	0.964	0.963	0.962
KF569908	0.964	0.965	0.964	0.967	0.963	0.963	0.963	0.963	0.966	0.968	0.967	0.965	0.963	0.958	0.963	0.963	0.963	0.964	0.964	0.962	0.96	0.963	0.963	0.965	0.966	0.966	0.961	0.961	0.963	0.961	0.964	0.966	0.966	0.964	0.966	0.961	0.956	0.963	0.964	0.963	0.963	0.961	0.963	0.967	0.966	0.966	0.967	0.966	0.964
AF303467	0.961	0.96	0.961	0.963	0.96	0.959	0.96	0.96	0.963	0.964	0.963	0.962	0.96	0.954	0.96	0.96	0.96	0.962	0.961	0.959	0.957	0.959	0.96	0.962	0.963	0.963	0.958	0.958	0.959	0.958	0.961	0.963	0.963	0.961	0.963	0.958	0.953	0.96	0.961	0.96	0.96	0.958	0.96	0.963	0.963	0.963	0.963	0.963	0.961
MH762081	0.96	0.959	0.962	0.964	0.959	0.959	0.959	0.959	0.964	0.963	0.963	0.963	0.961	0.955	0.961	0.961	0.961	0.963	0.962	0.959	0.958	0.96	0.961	0.963	0.963	0.963	0.959	0.959	0.96	0.959	0.962	0.963	0.963	0.962	0.963	0.959	0.954	0.959	0.96	0.959	0.959	0.959	0.961	0.963	0.963	0.963	0.963	0.963	0.962
JN121378	0.959	0.958	0.959	0.961	0.958	0.957	0.958	0.958	0.96	0.962	0.961	0.959	0.958	0.952	0.958	0.958	0.958	0.959	0.959	0.956	0.954	0.957	0.958	0.959	0.96	0.96	0.955	0.955	0.957	0.955	0.959	0.96	0.96	0.959	0.96	0.955	0.95	0.958	0.959	0.958	0.958	0.955	0.958	0.961	0.96	0.96	0.961	0.96	0.959
KP939256	0.959	0.959	0.961	0.963	0.959	0.958	0.959	0.959	0.963	0.963	0.962	0.962	0.96	0.954	0.96	0.96	0.96	0.962	0.961	0.959	0.957	0.959	0.96	0.962	0.963	0.963	0.958	0.958	0.959	0.958	0.961	0.963	0.963	0.961	0.963	0.958	0.953	0.959	0.959	0.959	0.959	0.958	0.96	0.962	0.963	0.963	0.962	0.963	0.961
KP939254	0.96	0.959	0.962	0.964	0.959	0.959	0.959	0.959	0.964	0.963	0.963	0.963	0.961	0.955	0.961	0.961	0.961	0.963	0.962	0.959	0.958	0.96	0.961	0.963	0.963	0.963	0.959	0.959	0.96	0.959	0.962	0.963	0.963	0.962	0.963	0.959	0.954	0.959	0.96	0.959	0.959	0.959	0.961	0.963	0.963	0.963	0.963	0.963	0.962
KP006406	0.962	0.961	0.963	0.966	0.961	0.96	0.961	0.961	0.965	0.965	0.964	0.964	0.963	0.957	0.963	0.963	0.963	0.964	0.963	0.961	0.959	0.962	0.963	0.964	0.965	0.965	0.96	0.96	0.962	0.96	0.963	0.965	0.965	0.963	0.965	0.96	0.955	0.961	0.962	0.961	0.961	0.96	0.963	0.964	0.965	0.965	0.964	0.965	0.963
KP006405	0.961	0.96	0.963	0.965	0.96	0.959	0.96	0.96	0.964	0.964	0.963	0.963	0.962	0.956	0.962	0.962	0.962	0.963	0.963	0.96	0.959	0.961	0.962	0.963	0.964	0.964	0.959	0.959	0.961	0.959	0.963	0.964	0.964	0.963	0.964	0.959	0.954	0.96	0.961	0.96	0.96	0.959	0.962	0.963	0.964	0.964	0.963	0.964	0.963
KP006404	0.958	0.957	0.959	0.962	0.957	0.956	0.957	0.957	0.961	0.961	0.96	0.96	0.959	0.953	0.959	0.959	0.959	0.96	0.959	0.957	0.955	0.958	0.959	0.96	0.961	0.961	0.956	0.956	0.958	0.956	0.959	0.961	0.961	0.959	0.961	0.956	0.951	0.957	0.958	0.957	0.957	0.956	0.959	0.96	0.961	0.961	0.96	0.961	0.959
KP006403	0.959	0.958	0.96	0.963	0.958	0.957	0.958	0.958	0.962	0.962	0.961	0.961	0.959	0.954	0.959	0.959	0.959	0.961	0.96	0.958	0.956	0.959	0.959	0.961	0.962	0.962	0.957	0.957	0.959	0.957	0.96	0.962	0.962	0.96	0.962	0.957	0.952	0.958	0.959	0.958	0.958	0.957	0.959	0.961	0.962	0.962	0.961	0.962	0.96
KP006401	0.96	0.959	0.962	0.964	0.959	0.959	0.959	0.959	0.964	0.963	0.963	0.963	0.961	0.955	0.961	0.961	0.961	0.963	0.962	0.959	0.958	0.96	0.961	0.963	0.963	0.963	0.959	0.959	0.96	0.959	0.962	0.963	0.963	0.962	0.963	0.959	0.954	0.959	0.96	0.959	0.959	0.959	0.961	0.963	0.963	0.963	0.963	0.963	0.962
KP006400	0.96	0.959	0.962	0.964	0.959	0.959	0.959	0.959	0.964	0.963	0.963	0.963	0.961	0.955	0.961	0.961	0.961	0.963	0.962	0.959	0.958	0.96	0.961	0.963	0.963	0.963	0.959	0.959	0.96	0.959	0.962	0.963	0.963	0.962	0.963	0.959	0.954	0.959	0.96	0.959	0.959	0.959	0.961	0.963	0.963	0.963	0.963	0.963	0.962
KP006399	0.959	0.959	0.961	0.963	0.959	0.958	0.959	0.959	0.963	0.963	0.962	0.962	0.96	0.954	0.96	0.96	0.96	0.962	0.961	0.959	0.957	0.959	0.96	0.962	0.963	0.963	0.958	0.958	0.959	0.958	0.961	0.963	0.963	0.961	0.963	0.958	0.953	0.959	0.959	0.959	0.959	0.958	0.96	0.962	0.963	0.963	0.962	0.963	0.961
KP006397	0.96	0.959	0.962	0.964	0.959	0.959	0.959	0.959	0.964	0.963	0.963	0.963	0.961	0.955	0.961	0.961	0.961	0.963	0.962	0.959	0.958	0.96	0.961	0.963	0.963	0.963	0.959	0.959	0.96	0.959	0.962	0.963	0.963	0.962	0.963	0.959	0.954	0.959	0.96	0.959	0.959	0.959	0.961	0.963	0.963	0.963	0.963	0.963	0.962
KJ659045	0.961	0.96	0.961	0.963	0.96	0.959	0.96	0.96	0.963	0.964	0.963	0.962	0.96	0.954	0.96	0.96	0.96	0.962	0.961	0.959	0.957	0.959	0.96	0.962	0.963	0.963	0.958	0.958	0.959	0.958	0.961	0.963	0.963	0.961	0.963	0.958	0.953	0.96	0.961	0.96	0.96	0.958	0.96	0.963	0.963	0.963	0.963	0.963	0.961
KX447505	0.96	0.959	0.96	0.963	0.959	0.959	0.959	0.959	0.962	0.963	0.963	0.961	0.959	0.954	0.959	0.959	0.959	0.961	0.96	0.958	0.956	0.959	0.959	0.961	0.962	0.962	0.957	0.957	0.959	0.957	0.96	0.962	0.962	0.96	0.962	0.957	0.952	0.959	0.96	0.959	0.959	0.957	0.959	0.963	0.962	0.962	0.963	0.962	0.96
MF289478	0.959	0.958	0.96	0.963	0.958	0.957	0.958	0.958	0.962	0.962	0.961	0.961	0.959	0.954	0.959	0.959	0.959	0.961	0.96	0.958	0.956	0.959	0.959	0.961	0.962	0.962	0.957	0.957	0.959	0.957	0.96	0.962	0.962	0.96	0.962	0.957	0.952	0.958	0.959	0.958	0.958	0.957	0.959	0.961	0.962	0.962	0.961	0.962	0.96
JN558826	0.959	0.959	0.961	0.963	0.959	0.958	0.959	0.959	0.963	0.963	0.962	0.962	0.96	0.954	0.96	0.96	0.96	0.962	0.961	0.959	0.957	0.959	0.96	0.962	0.963	0.963	0.958	0.958	0.959	0.958	0.961	0.963	0.963	0.961	0.963	0.958	0.953	0.959	0.959	0.959	0.959	0.958	0.96	0.962	0.963	0.963	0.962	0.963	0.961
JN558821	0.96	0.959	0.962	0.964	0.959	0.959	0.959	0.959	0.964	0.963	0.963	0.963	0.961	0.955	0.961	0.961	0.961	0.963	0.962	0.959	0.958	0.96	0.961	0.963	0.963	0.963	0.959	0.959	0.96	0.959	0.962	0.963	0.963	0.962	0.963	0.959	0.954	0.959	0.96	0.959	0.959	0.959	0.961	0.963	0.963	0.963	0.963	0.963	0.962
KY594914	0.96	0.959	0.96	0.963	0.959	0.959	0.959	0.959	0.962	0.964	0.963	0.961	0.959	0.954	0.959	0.959	0.959	0.961	0.96	0.958	0.956	0.959	0.959	0.961	0.962	0.962	0.957	0.957	0.959	0.957	0.96	0.962	0.962	0.96	0.962	0.957	0.952	0.959	0.96	0.959	0.959	0.957	0.959	0.963	0.962	0.962	0.963	0.962	0.96
MK506833	0.961	0.96	0.961	0.963	0.96	0.959	0.96	0.96	0.963	0.964	0.963	0.962	0.96	0.954	0.96	0.96	0.96	0.962	0.961	0.959	0.957	0.959	0.96	0.962	0.963	0.963	0.958	0.958	0.959	0.958	0.961	0.963	0.963	0.961	0.963	0.958	0.953	0.96	0.961	0.96	0.96	0.958	0.96	0.963	0.963	0.963	0.963	0.963	0.961
MN630836	0.961	0.96	0.961	0.963	0.96	0.959	0.96	0.96	0.963	0.964	0.963	0.962	0.96	0.954	0.96	0.96	0.96	0.962	0.961	0.959	0.957	0.959	0.96	0.962	0.963	0.963	0.958	0.958	0.959	0.958	0.961	0.963	0.963	0.961	0.963	0.958	0.953	0.96	0.961	0.96	0.96	0.958	0.96	0.963	0.963	0.963	0.963	0.963	0.961
MN630835	0.961	0.96	0.961	0.964	0.96	0.959	0.96	0.96	0.963	0.964	0.964	0.962	0.96	0.955	0.96	0.96	0.96	0.962	0.961	0.959	0.957	0.959	0.96	0.962	0.963	0.963	0.958	0.958	0.959	0.958	0.961	0.963	0.963	0.961	0.963	0.958	0.953	0.96	0.961	0.96	0.96	0.958	0.96	0.964	0.963	0.963	0.964	0.963	0.961
MN630834	0.959	0.959	0.959	0.962	0.959	0.958	0.959	0.959	0.961	0.963	0.962	0.96	0.959	0.953	0.959	0.959	0.959	0.96	0.959	0.957	0.955	0.958	0.959	0.96	0.961	0.961	0.956	0.956	0.958	0.956	0.959	0.961	0.961	0.959	0.961	0.956	0.951	0.959	0.959	0.959	0.959	0.956	0.959	0.962	0.961	0.961	0.962	0.961	0.959
AY530806	0.96	0.959	0.96	0.963	0.959	0.959	0.959	0.959	0.962	0.964	0.963	0.961	0.959	0.954	0.959	0.959	0.959	0.961	0.96	0.958	0.956	0.959	0.959	0.961	0.962	0.962	0.957	0.957	0.959	0.957	0.96	0.962	0.962	0.96	0.962	0.957	0.952	0.959	0.96	0.959	0.959	0.957	0.959	0.963	0.962	0.962	0.963	0.962	0.96
KU586183	0.959	0.959	0.961	0.963	0.959	0.958	0.959	0.959	0.963	0.963	0.962	0.962	0.96	0.954	0.96	0.96	0.96	0.962	0.961	0.959	0.957	0.959	0.96	0.962	0.963	0.963	0.958	0.958	0.959	0.958	0.961	0.963	0.963	0.961	0.963	0.958	0.953	0.959	0.959	0.959	0.959	0.958	0.96	0.962	0.963	0.963	0.962	0.963	0.961
KU586175	0.961	0.96	0.963	0.965	0.96	0.959	0.96	0.96	0.964	0.964	0.963	0.963	0.962	0.956	0.962	0.962	0.962	0.963	0.963	0.96	0.959	0.961	0.962	0.963	0.964	0.964	0.959	0.959	0.961	0.959	0.963	0.964	0.964	0.963	0.964	0.959	0.954	0.96	0.961	0.96	0.96	0.959	0.962	0.963	0.964	0.964	0.963	0.964	0.963
KU586172	0.959	0.958	0.962	0.964	0.958	0.957	0.958	0.958	0.964	0.963	0.963	0.963	0.961	0.955	0.961	0.961	0.961	0.963	0.962	0.959	0.958	0.96	0.961	0.963	0.963	0.963	0.959	0.959	0.96	0.959	0.962	0.963	0.963	0.962	0.963	0.959	0.954	0.958	0.959	0.958	0.958	0.959	0.961	0.963	0.963	0.963	0.963	0.963	0.962
KU586168	0.959	0.959	0.961	0.963	0.959	0.958	0.959	0.959	0.963	0.963	0.962	0.962	0.96	0.954	0.96	0.96	0.96	0.961	0.961	0.959	0.957	0.959	0.96	0.962	0.963	0.963	0.958	0.958	0.959	0.958	0.961	0.963	0.963	0.961	0.963	0.958	0.953	0.959	0.959	0.959	0.959	0.956	0.96	0.962	0.963	0.963	0.962	0.963	0.961
KU586161	0.957	0.956	0.959	0.961	0.956	0.955	0.956	0.956	0.96	0.96	0.959	0.959	0.958	0.952	0.958	0.958	0.958	0.959	0.959	0.956	0.955	0.957	0.958	0.959	0.96	0.96	0.955	0.955	0.957	0.955	0.959	0.96	0.96	0.959	0.96	0.955	0.95	0.956	0.957	0.956	0.956	0.955	0.958	0.959	0.96	0.96	0.959	0.96	0.959
KU586159	0.959	0.959	0.961	0.963	0.959	0.958	0.959	0.959	0.963	0.963	0.962	0.962	0.96	0.954	0.96	0.96	0.96	0.962	0.961	0.959	0.957	0.959	0.96	0.962	0.963	0.963	0.958	0.958	0.959	0.958	0.961	0.963	0.963	0.961	0.963	0.958	0.953	0.959	0.959	0.959	0.959	0.958	0.96	0.962	0.963	0.963	0.962	0.963	0.961
KU586124	0.959	0.958	0.96	0.963	0.958	0.957	0.958	0.958	0.962	0.962	0.961	0.961	0.959	0.954	0.959	0.959	0.959	0.961	0.96	0.958	0.956	0.959	0.959	0.961	0.962	0.962	0.957	0.957	0.959	0.957	0.96	0.962	0.962	0.962	0.962	0.957	0.952	0.958	0.959	0.958	0.958	0.957	0.959	0.961	0.962	0.962	0.961	0.962	0.96
KU586058	0.959	0.958	0.96	0.963	0.958	0.957	0.958	0.958	0.962	0.962	0.961	0.961	0.959	0.954	0.959	0.959	0.959	0.961	0.96	0.958	0.956	0.959	0.959	0.961	0.962	0.962	0.957	0.957	0.959	0.957	0.96	0.962	0.962	0.96	0.962	0.957	0.952	0.958	0.959	0.958	0.958	0.957	0.959	0.961	0.962	0.962	0.961	0.962	0.96
KU586051	0.959	0.959	0.961	0.963	0.959	0.958	0.959	0.959	0.963	0.963	0.962	0.962	0.96	0.954	0.96	0.96	0.96	0.962	0.961	0.959	0.957	0.959	0.96	0.962	0.963	0.963	0.958	0.958	0.959	0.958	0.961	0.963	0.963	0.961	0.963	0.958	0.953	0.959	0.959	0.959	0.959	0.958	0.96	0.962	0.963	0.963	0.962	0.963	0.961
KU586006	0.959	0.959	0.961	0.963	0.959	0.958	0.959	0.959	0.963	0.963	0.962	0.962	0.96	0.954	0.96	0.96	0.96	0.962	0.961	0.959	0.957	0.959	0.96	0.962	0.963	0.963	0.958	0.958	0.959	0.958	0.961	0.963	0.963	0.961	0.963	0.958	0.953	0.959	0.959	0.959	0.959	0.958	0.96	0.962	0.963	0.963	0.962	0.963	0.961
KU585997	0.96	0.959	0.962	0.964	0.959	0.959	0.959	0.959	0.964	0.963	0.963	0.963	0.961	0.955	0.961	0.961	0.961	0.963	0.962	0.959	0.958	0.96	0.961	0.963	0.963	0.963	0.959	0.959	0.96	0.959	0.962	0.963	0.963	0.962	0.963	0.959	0.954	0.959	0.96	0.959	0.959	0.959	0.961	0.963	0.963	0.963	0.963	0.963	0.962
AF399917	0.962	0.961	0.962	0.964	0.961	0.96	0.961	0.961	0.964	0.965	0.964	0.963	0.961	0.955	0.961	0.961	0.961	0.963	0.962	0.959	0.958	0.96	0.961	0.963	0.963	0.963	0.959	0.959	0.96	0.959	0.962	0.963	0.963	0.962	0.963	0.959	0.954	0.961	0.962	0.961	0.961	0.959	0.961	0.964	0.963	0.963	0.964	0.963	0.962
AF156784	0.96	0.959	0.96	0.963	0.959	0.959	0.959	0.959	0.962	0.964	0.963	0.961	0.959	0.954	0.959	0.959	0.959	0.961	0.96	0.958	0.956	0.959	0.959	0.961	0.962	0.962	0.957	0.957	0.959	0.957	0.96	0.962	0.962	0.96	0.962	0.957	0.952	0.959	0.96	0.959	0.959	0.957	0.959	0.963	0.962	0.962	0.963	0.962	0.96
AF287153	0.959	0.959	0.959	0.962	0.959	0.958	0.959	0.959	0.961	0.963	0.962	0.96	0.959	0.953	0.959	0.959	0.959	0.96	0.959	0.957	0.955	0.958	0.959	0.96	0.961	0.961	0.956	0.956	0.958	0.956	0.959	0.961	0.961	0.959	0.961	0.956	0.951	0.959	0.959	0.959	0.959	0.956	0.959	0.962	0.961	0.961	0.962	0.961	0.959
AF286699	0.959	0.959	0.959	0.962	0.959	0.958	0.959	0.959	0.961	0.963	0.962	0.96	0.959	0.953	0.959	0.959	0.959	0.96	0.959	0.957	0.955	0.958	0.959	0.96	0.961	0.961	0.956	0.956	0.958	0.956	0.959	0.961	0.961	0.959	0.961	0.956	0.951	0.959	0.959	0.959	0.959	0.956	0.959	0.962	0.961	0.961	0.962	0.961	0.959
M82801	0.958	0.957	0.958	0.96	0.957	0.956	0.957	0.957	0.959	0.961	0.96	0.959	0.957	0.951	0.957	0.957	0.957	0.959	0.958	0.955	0.954	0.956	0.957	0.959	0.959	0.959	0.954	0.954	0.956	0.954	0.958	0.959	0.959	0.958	0.959	0.954	0.95	0.957	0.958	0.957	0.957	0.954	0.957	0.96	0.959	0.959	0.96	0.959	0.958
KU585989	0.971	0.97	0.974	0.977	0.97	0.969	0.97	0.97	0.976	0.976	0.975	0.975	0.973	0.968	0.973	0.973	0.973	0.975	0.974	0.972	0.97	0.972	0.973	0.975	0.976	0.976	0.971	0.971	0.972	0.971	0.974	0.976	0.976	0.974	0.976	0.971	0.966	0.97	0.971	0.97	0.97	0.971	0.973	0.975	0.976	0.976	0.975	0.977	0.974
KU586001	0.966	0.965	0.969	0.972	0.965	0.964	0.965	0.965	0.971	0.971	0.97	0.97	0.968	0.963	0.968	0.968	0.968	0.971	0.969	0.967	0.965	0.968	0.968	0.97	0.971	0.971	0.966	0.966	0.968	0.966	0.969	0.971	0.971	0.969	0.971	0.966	0.961	0.965	0.966	0.965	0.965	0.966	0.968	0.97	0.971	0.971	0.97	0.971	0.969
KC189853	0.961	0.96	0.961	0.963	0.96	0.959	0.96	0.96	0.963	0.964	0.963	0.962	0.96	0.954	0.96	0.96	0.96	0.962	0.961	0.959	0.957	0.959	0.96	0.963	0.963	0.963	0.958	0.958	0.959	0.958	0.961	0.963	0.963	0.961	0.963	0.958	0.953	0.96	0.961	0.96	0.96	0.958	0.96	0.963	0.963	0.963	0.963	0.963	0.961
U54806	0.96	0.959	0.96	0.963	0.959	0.959	0.959	0.959	0.962	0.963	0.963	0.961	0.959	0.954	0.959	0.959	0.959	0.961	0.96	0.958	0.956	0.959	0.959	0.961	0.962	0.962	0.957	0.957	0.959	0.957	0.96	0.962	0.962	0.96	0.962	0.957	0.952	0.959	0.96	0.959	0.959	0.957	0.959	0.963	0.962	0.962	0.963	0.962	0.96
KU189193	0.963	0.962	0.963	0.965	0.962	0.961	0.962	0.962	0.964	0.964	0.963	0.963	0.962	0.956	0.962	0.962	0.962	0.963	0.963	0.96	0.958	0.961	0.962	0.963	0.964	0.964	0.959	0.959	0.961	0.959	0.963	0.964	0.964	0.963	0.964	0.959	0.954	0.962	0.961	0.96	0.962	0.958	0.962	0.963	0.964	0.964	0.963	0.964	0.963
KY924886	0.965	0.964	0.965	0.968	0.964	0.963	0.964	0.964	0.967	0.968	0.968	0.966	0.964	0.959	0.964	0.964	0.964	0.965	0.965	0.963	0.963	0.963	0.964	0.966	0.967	0.967	0.962	0.962	0.963	0.962	0.965	0.967	0.967	0.965	0.967	0.962	0.957	0.964	0.965	0.964	0.964	0.962	0.966	0.968	0.967	0.967	0.968	0.967	0.965
KY924885	0.943	0.943	0.941	0.944	0.942	0.941	0.942	0.942	0.943	0.945	0.944	0.942	0.94	0.935	0.94	0.94	0.941	0.942	0.941	0.939	0.939	0.94	0.94	0.942	0.943	0.943	0.938	0.938	0.94	0.938	0.941	0.943	0.943	0.941	0.943	0.938	0.933	0.942	0.941	0.942	0.942	0.936	0.94	0.944	0.943	0.943	0.944	0.943	0.941
KY924884	0.943	0.943	0.941	0.944	0.942	0.941	0.942	0.942	0.943	0.945	0.944	0.942	0.94	0.935	0.94	0.94	0.941	0.942	0.941	0.939	0.939	0.94	0.94	0.942	0.943	0.943	0.938	0.938	0.94	0.938	0.941	0.943	0.943	0.941	0.943	0.938	0.933	0.942	0.941	0.942	0.942	0.936	0.94	0.944	0.943	0.943	0.944	0.943	0.941
LC558314	0.968	0.967	0.969	0.972	0.967	0.966	0.967	0.967	0.971	0.972	0.972	0.97	0.968	0.963	0.968	0.968	0.968	0.969	0.969	0.967	0.965	0.968	0.968	0.972	0.971	0.971	0.966	0.966	0.968	0.966	0.969	0.971	0.971	0.969	0.971	0.966	0.961	0.967	0.968	0.967	0.967	0.964	0.968	0.972	0.971	0.971	0.972	0.971	0.969
LC558313	0.961	0.963	0.963	0.965	0.96	0.959	0.96	0.96	0.964	0.964	0.963	0.963	0.962	0.957	0.962	0.962	0.962	0.963	0.963	0.96	0.96	0.961	0.962	0.963	0.964	0.964	0.959	0.959	0.961	0.959	0.963	0.964	0.964	0.963	0.964	0.959	0.955	0.96	0.961	0.96	0.962	0.958	0.962	0.963	0.964	0.964	0.962	0.964	0.963
JX876644	0.957	0.959	0.957	0.959	0.956	0.955	0.956	0.956	0.959	0.96	0.959	0.958	0.956	0.95	0.956	0.956	0.956	0.957	0.957	0.954	0.953	0.955	0.956	0.959	0.959	0.959	0.954	0.954	0.955	0.954	0.957	0.959	0.959	0.958	0.959	0.954	0.949	0.956	0.957	0.956	0.956	0.952	0.956	0.959	0.959	0.959	0.959	0.959	0.957
MT623545	0.965	0.967	0.967	0.969	0.964	0.963	0.964	0.964	0.968	0.97	0.969	0.967	0.966	0.96	0.966	0.966	0.966	0.967	0.967	0.964	0.964	0.965	0.966	0.969	0.967	0.968	0.963	0.963	0.965	0.965	0.967	0.968	0.968	0.967	0.968	0.963	0.958	0.964	0.965	0.966	0.964	0.962	0.966	0.969	0.968	0.968	0.968	0.968	0.967
MT623542	0.965	0.967	0.967	0.969	0.964	0.963	0.964	0.964	0.968	0.97	0.969	0.967	0.966	0.96	0.966	0.966	0.966	0.967	0.967	0.964	0.964	0.965	0.966	0.969	0.967	0.968	0.963	0.963	0.965	0.965	0.967	0.968	0.968	0.967	0.968	0.963	0.958	0.964	0.965	0.966	0.964	0.962	0.966	0.969	0.968	0.968	0.968	0.968	0.967
AY570540	0.959	0.959	0.959	0.961	0.958	0.957	0.958	0.958	0.96	0.96	0.959	0.959	0.958	0.952	0.958	0.958	0.958	0.959	0.959	0.956	0.954	0.957	0.958	0.959	0.96	0.96	0.955	0.955	0.957	0.955	0.959	0.96	0.96	0.959	0.96	0.955	0.95	0.958	0.957	0.956	0.958	0.955	0.958	0.959	0.96	0.96	0.959	0.96	0.959
AY570538	0.958	0.959	0.959	0.962	0.957	0.956	0.957	0.957	0.961	0.961	0.96	0.96	0.959	0.953	0.959	0.959	0.959	0.96	0.959	0.957	0.955	0.958	0.959	0.96	0.961	0.961	0.956	0.956	0.958	0.956	0.959	0.961	0.961	0.959	0.961	0.956	0.951	0.957	0.958	0.957	0.957	0.956	0.959	0.96	0.961	0.961	0.96	0.961	0.959
MK814441	0.959	0.96	0.959	0.962	0.959	0.958	0.959	0.959	0.961	0.961	0.96	0.96	0.959	0.953	0.959	0.959	0.959	0.96	0.959	0.957	0.955	0.958	0.959	0.96	0.961	0.961	0.956	0.956	0.958	0.956	0.959	0.961	0.961	0.959	0.961	0.956	0.951	0.959	0.958	0.957	0.959	0.956	0.959	0.96	0.961	0.961	0.96	0.961	0.959
MK814429	0.959	0.959	0.959	0.961	0.958	0.957	0.958	0.958	0.96	0.96	0.959	0.959	0.958	0.952	0.958	0.958	0.958	0.959	0.959	0.956	0.954	0.957	0.958	0.959	0.96	0.96	0.955	0.955	0.957	0.955	0.959	0.96	0.96	0.959	0.96	0.955	0.95	0.958	0.957	0.956	0.958	0.955	0.958	0.959	0.96	0.96	0.959	0.96	0.959
LC269823	0.959	0.96	0.959	0.962	0.959	0.958	0.959	0.959	0.961	0.961	0.96	0.96	0.959	0.953	0.959	0.959	0.959	0.96	0.959	0.957	0.955	0.958	0.959	0.96	0.961	0.961	0.956	0.956	0.958	0.956	0.959	0.961	0.961	0.959	0.961	0.956	0.951	0.959	0.958	0.957	0.959	0.956	0.959	0.96	0.961	0.961	0.96	0.961	0.959
KF843825	0.959	0.959	0.961	0.963	0.959	0.958	0.959	0.959	0.963	0.963	0.962	0.962	0.96	0.954	0.96	0.96	0.96	0.962	0.961	0.959	0.957	0.959	0.96	0.962	0.963	0.963	0.958	0.958	0.959	0.958	0.961	0.963	0.963	0.961	0.963	0.958	0.953	0.959	0.959	0.959	0.959	0.958	0.96	0.962	0.963	0.963	0.962	0.963	0.961
FJ389575	0.973	0.969	0.97	0.972	0.972	0.972	0.972	0.972	0.972	0.972	0.971	0.971	0.969	0.963	0.969	0.969	0.971	0.971	0.97	0.968	0.966	0.968	0.969	0.971	0.972	0.972	0.967	0.967	0.968	0.967	0.97	0.972	0.972	0.97	0.972	0.966	0.962	0.972	0.972	0.971	0.972	0.964	0.969	0.971	0.972	0.972	0.971	0.972	0.97
MF576175	0.96	0.959	0.962	0.964	0.959	0.959	0.959	0.959	0.964	0.963	0.963	0.963	0.961	0.955	0.961	0.961	0.961	0.963	0.962	0.959	0.958	0.96	0.961	0.963	0.963	0.963	0.959	0.959	0.96	0.959	0.962	0.963	0.963	0.962	0.963	0.959	0.954	0.959	0.96	0.959	0.959	0.959	0.961	0.963	0.963	0.963	0.963	0.963	0.962
Figure 2 C: Identity matrix based on V3/V4
	Anaplasma centrale								Anaplasma marginale
AF309869	ID	1	0.997	1	1	0.997	1	1	1	1	1	0.997	0.995	0.985	0.995	0.992	0.997	0.995	0.995	1	0.992	0.997	0.995	0.997	0.995	0.997	0.992	0.992	0.995	0.99	0.997	1	1	0.997	1	0.992	0.983	0.997	1	1	0.997	0.992	1	1	0.997	1	0.992	0.997	0.995
MF289481	1	ID	0.997	1	1	0.997	1	1	1	1	1	0.997	0.995	0.985	0.995	0.992	0.997	0.995	0.995	1	0.992	0.997	0.995	0.997	0.995	0.997	0.992	0.992	0.995	0.99	0.997	1	1	0.997	1	0.992	0.983	0.997	1	1	0.997	0.992	1	1	0.997	1	0.992	0.997	0.995
MF289482	0.997	0.997	ID	0.997	0.997	0.995	0.997	0.997	0.997	0.997	0.997	0.995	0.992	0.983	0.992	0.99	0.995	0.992	0.992	0.997	0.99	0.995	0.992	0.995	0.992	0.995	0.99	0.99	0.992	0.988	0.995	0.997	0.997	0.995	0.997	0.99	0.981	0.995	0.997	0.997	0.995	0.99	0.997	0.997	0.995	0.997	0.99	0.995	0.992
MF289480	1	1	0.997	ID	1	0.997	1	1	1	1	1	0.997	0.995	0.985	0.995	0.992	0.997	0.995	0.995	1	0.992	0.997	0.995	0.997	0.995	0.997	0.992	0.992	0.995	0.99	0.997	1	1	0.997	1	0.992	0.983	0.997	1	1	0.997	0.992	1	1	0.997	1	0.992	0.997	0.995
KC189842	1	1	0.997	1	ID	0.997	1	1	1	1	1	0.997	0.995	0.985	0.995	0.992	0.997	0.995	0.995	1	0.992	0.997	0.995	0.997	0.995	0.997	0.992	0.992	0.995	0.99	0.997	1	1	0.997	1	0.992	0.983	0.997	1	1	0.997	0.992	1	1	0.997	1	0.992	0.997	0.995
KC189841	0.997	0.997	0.995	0.997	0.997	ID	0.997	0.997	0.997	0.997	0.997	0.995	0.992	0.988	0.992	0.99	0.995	0.992	0.992	0.997	0.99	0.995	0.992	0.995	0.992	0.995	0.995	0.99	0.992	0.988	0.995	0.997	0.997	0.995	0.997	0.99	0.985	0.995	0.997	0.997	0.995	0.99	0.997	0.997	0.995	0.997	0.99	0.995	0.992
JQ839010	1	1	0.997	1	1	0.997	ID	1	1	1	1	0.997	0.995	0.985	0.995	0.992	0.997	0.995	0.995	1	0.992	0.997	0.995	0.997	0.995	0.997	0.992	0.992	0.995	0.99	0.997	1	1	0.997	1	0.992	0.983	0.997	1	1	0.997	0.992	1	1	0.997	1	0.992	0.997	0.995
AF414868	1	1	0.997	1	1	0.997	1	ID	1	1	1	0.997	0.995	0.985	0.995	0.992	0.997	0.995	0.995	1	0.992	0.997	0.995	0.997	0.995	0.997	0.992	0.992	0.995	0.99	0.997	1	1	0.997	1	0.992	0.983	0.997	1	1	0.997	0.992	1	1	0.997	1	0.992	0.997	0.995
AF309868	1	1	0.997	1	1	0.997	1	1	ID	1	1	0.997	0.995	0.985	0.995	0.992	0.997	0.995	0.995	1	0.992	0.997	0.995	0.997	0.995	0.997	0.992	0.992	0.995	0.99	0.997	1	1	0.997	1	0.992	0.983	0.997	1	1	0.997	0.992	1	1	0.997	1	0.992	0.997	0.995
KU686794	1	1	0.997	1	1	0.997	1	1	1	ID	1	0.997	0.995	0.985	0.995	0.992	0.997	0.995	0.995	1	0.992	0.997	0.995	0.997	0.995	0.997	0.992	0.992	0.995	0.99	0.997	1	1	0.997	1	0.992	0.983	0.997	1	1	0.997	0.992	1	1	0.997	1	0.992	0.997	0.995
KU686793	1	1	0.997	1	1	0.997	1	1	1	1	ID	0.997	0.995	0.985	0.995	0.992	0.997	0.995	0.995	1	0.992	0.997	0.995	0.997	0.995	0.997	0.992	0.992	0.995	0.99	0.997	1	1	0.997	1	0.992	0.983	0.997	1	1	0.997	0.992	1	1	0.997	1	0.992	0.997	0.995
AJ633048	0.997	0.997	0.995	0.997	0.997	0.995	0.997	0.997	0.997	0.997	0.997	ID	0.992	0.983	0.992	0.99	0.995	0.992	0.992	0.997	0.99	0.995	0.992	0.995	0.992	0.995	0.99	0.99	0.992	0.988	0.995	0.997	0.997	0.995	0.997	0.99	0.981	0.995	0.997	0.997	0.995	0.99	0.997	0.997	0.995	0.997	0.99	0.995	0.992
KU586173	0.995	0.995	0.992	0.995	0.995	0.992	0.995	0.995	0.995	0.995	0.995	0.992	ID	0.981	0.99	0.988	0.992	0.99	0.99	0.995	0.988	0.992	0.99	0.992	0.99	0.992	0.988	0.988	0.99	0.985	0.992	0.995	0.995	0.992	0.995	0.988	0.978	0.992	0.995	0.995	0.992	0.988	0.995	0.995	0.992	0.995	0.988	0.992	0.99
KU586160	0.985	0.985	0.983	0.985	0.985	0.988	0.985	0.985	0.985	0.985	0.985	0.983	0.981	ID	0.981	0.978	0.983	0.981	0.981	0.985	0.978	0.983	0.981	0.983	0.981	0.983	0.992	0.978	0.981	0.976	0.983	0.985	0.985	0.983	0.985	0.978	0.997	0.983	0.985	0.985	0.983	0.978	0.985	0.985	0.983	0.985	0.978	0.983	0.981
KU586171	0.995	0.995	0.992	0.995	0.995	0.992	0.995	0.995	0.995	0.995	0.995	0.992	0.99	0.981	ID	0.988	0.992	0.99	0.99	0.995	0.988	0.992	0.99	0.992	0.99	0.992	0.988	0.988	0.99	0.985	0.992	0.995	0.995	0.992	0.995	0.988	0.978	0.992	0.995	0.995	0.992	0.988	0.995	0.995	0.992	0.995	0.988	0.992	0.99
KU586166	0.992	0.992	0.99	0.992	0.992	0.99	0.992	0.992	0.992	0.992	0.992	0.99	0.988	0.978	0.988	ID	0.99	0.988	0.988	0.992	0.985	0.99	0.988	0.99	0.988	0.99	0.985	0.985	0.988	0.983	0.99	0.992	0.992	0.99	0.992	1	0.976	0.99	0.992	0.992	0.99	0.985	0.992	0.992	0.99	0.992	0.985	0.99	0.988
KU586076	0.997	0.997	0.995	0.997	0.997	0.995	0.997	0.997	0.997	0.997	0.997	0.995	0.992	0.983	0.992	0.99	ID	0.992	0.992	0.997	0.99	0.995	0.992	0.995	0.992	0.995	0.99	0.99	0.992	0.988	0.995	0.997	0.997	0.995	0.997	0.99	0.981	0.995	0.997	0.997	0.995	0.99	0.997	0.997	0.995	0.997	0.99	0.995	0.992
KU586075	0.995	0.995	0.992	0.995	0.995	0.992	0.995	0.995	0.995	0.995	0.995	0.992	0.99	0.981	0.99	0.988	0.992	ID	0.99	0.995	0.988	0.992	0.99	0.992	0.99	0.992	0.988	0.988	0.99	0.985	0.992	0.995	0.995	0.992	0.995	0.988	0.978	0.992	0.995	0.995	0.992	0.988	0.995	0.995	0.992	0.995	0.988	0.992	0.99
KU586074	0.995	0.995	0.992	0.995	0.995	0.992	0.995	0.995	0.995	0.995	0.995	0.992	0.99	0.981	0.99	0.988	0.992	0.99	ID	0.995	0.988	0.992	0.99	0.992	0.99	0.992	0.988	0.988	0.99	0.985	0.992	0.995	0.995	0.992	0.995	0.988	0.978	0.992	0.995	0.995	0.992	0.988	0.995	0.995	0.992	0.995	0.988	0.992	0.99
KU586073	1	1	0.997	1	1	0.997	1	1	1	1	1	0.997	0.995	0.985	0.995	0.992	0.997	0.995	0.995	ID	0.992	0.997	0.995	0.997	0.995	0.997	0.992	0.992	0.995	0.99	0.997	1	1	0.997	1	0.992	0.983	0.997	1	1	0.997	0.992	1	1	0.997	1	0.992	0.997	0.995
KU586067	0.992	0.992	0.99	0.992	0.992	0.99	0.992	0.992	0.992	0.992	0.992	0.99	0.988	0.978	0.988	0.985	0.99	0.988	0.988	0.992	ID	0.99	0.988	0.99	0.988	0.99	0.985	0.99	0.988	0.983	0.99	0.992	0.992	0.99	0.992	0.985	0.976	0.99	0.992	0.992	0.99	0.985	0.992	0.992	0.99	0.992	0.985	0.99	0.988
KU586072	0.997	0.997	0.995	0.997	0.997	0.995	0.997	0.997	0.997	0.997	0.997	0.995	0.992	0.983	0.992	0.99	0.995	0.992	0.992	0.997	0.99	ID	0.992	0.995	0.992	0.995	0.99	0.99	0.992	0.988	0.995	0.997	0.997	0.995	0.997	0.99	0.981	0.995	0.997	0.997	0.995	0.99	0.997	0.997	0.995	0.997	0.99	0.995	0.992
KU586066	0.995	0.995	0.992	0.995	0.995	0.992	0.995	0.995	0.995	0.995	0.995	0.992	0.99	0.981	0.99	0.988	0.992	0.99	0.99	0.995	0.988	0.992	ID	0.992	0.99	0.992	0.988	0.988	0.99	0.985	0.992	0.995	0.995	0.992	0.995	0.988	0.978	0.992	0.995	0.995	0.992	0.988	0.995	0.995	0.992	0.995	0.988	0.992	0.99
KU586056	0.997	0.997	0.995	0.997	0.997	0.995	0.997	0.997	0.997	0.997	0.997	0.995	0.992	0.983	0.992	0.99	0.995	0.992	0.992	0.997	0.99	0.995	0.992	ID	0.992	0.995	0.99	0.99	0.992	0.988	0.995	0.997	0.997	0.995	0.997	0.99	0.981	0.995	0.997	0.997	0.995	0.99	0.997	0.997	0.995	0.997	0.99	0.995	0.992
KU586059	0.995	0.995	0.992	0.995	0.995	0.992	0.995	0.995	0.995	0.995	0.995	0.992	0.99	0.981	0.99	0.988	0.992	0.99	0.99	0.995	0.988	0.992	0.99	0.992	ID	0.992	0.988	0.988	0.995	0.985	0.992	0.995	0.995	0.992	0.995	0.988	0.978	0.992	0.995	0.995	0.992	0.988	0.995	0.995	0.992	0.995	0.988	0.992	0.99
KU586030	0.997	0.997	0.995	0.997	0.997	0.995	0.997	0.997	0.997	0.997	0.997	0.995	0.992	0.983	0.992	0.99	0.995	0.992	0.992	0.997	0.99	0.995	0.992	0.995	0.992	ID	0.99	0.99	0.992	0.988	0.995	0.997	0.997	0.995	0.997	0.99	0.981	0.995	0.997	0.997	0.995	0.99	0.997	0.997	0.995	0.997	0.99	0.995	0.992
KU586017	0.992	0.992	0.99	0.992	0.992	0.995	0.992	0.992	0.992	0.992	0.992	0.99	0.988	0.992	0.988	0.985	0.99	0.988	0.988	0.992	0.985	0.99	0.988	0.99	0.988	0.99	ID	0.985	0.988	0.983	0.99	0.992	0.992	0.99	0.992	0.985	0.99	0.99	0.992	0.992	0.99	0.985	0.992	0.992	0.99	0.992	0.985	0.99	0.988
KU586005	0.992	0.992	0.99	0.992	0.992	0.99	0.992	0.992	0.992	0.992	0.992	0.99	0.988	0.978	0.988	0.985	0.99	0.988	0.988	0.992	0.99	0.99	0.988	0.99	0.988	0.99	0.985	ID	0.988	0.983	0.99	0.992	0.992	0.99	0.992	0.985	0.976	0.99	0.992	0.992	0.99	0.985	0.992	0.992	0.99	0.992	0.985	0.99	0.988
KU585992	0.995	0.995	0.992	0.995	0.995	0.992	0.995	0.995	0.995	0.995	0.995	0.992	0.99	0.981	0.99	0.988	0.992	0.99	0.99	0.995	0.988	0.992	0.99	0.992	0.995	0.992	0.988	0.988	ID	0.985	0.992	0.995	0.995	0.992	0.995	0.988	0.978	0.992	0.995	0.995	0.992	0.988	0.995	0.995	0.992	0.995	0.988	0.992	0.99
KU585987	0.99	0.99	0.988	0.99	0.99	0.988	0.99	0.99	0.99	0.99	0.99	0.988	0.985	0.976	0.985	0.983	0.988	0.985	0.985	0.99	0.983	0.988	0.985	0.988	0.985	0.988	0.983	0.983	0.985	ID	0.988	0.99	0.99	0.988	0.99	0.983	0.974	0.988	0.99	0.99	0.988	0.983	0.99	0.99	0.988	0.99	0.983	0.988	0.985
KU585986	0.997	0.997	0.995	0.997	0.997	0.995	0.997	0.997	0.997	0.997	0.997	0.995	0.992	0.983	0.992	0.99	0.995	0.992	0.992	0.997	0.99	0.995	0.992	0.995	0.992	0.995	0.99	0.99	0.992	0.988	ID	0.997	0.997	0.995	0.997	0.99	0.981	0.995	0.997	0.997	0.995	0.99	0.997	0.997	0.995	0.997	0.99	0.995	0.992
KU585985	1	1	0.997	1	1	0.997	1	1	1	1	1	0.997	0.995	0.985	0.995	0.992	0.997	0.995	0.995	1	0.992	0.997	0.995	0.997	0.995	0.997	0.992	0.992	0.995	0.99	0.997	ID	1	0.997	1	0.992	0.983	0.997	1	1	0.997	0.992	1	1	0.997	1	0.992	0.997	0.995
KU585984	1	1	0.997	1	1	0.997	1	1	1	1	1	0.997	0.995	0.985	0.995	0.992	0.997	0.995	0.995	1	0.992	0.997	0.995	0.997	0.995	0.997	0.992	0.992	0.995	0.99	0.997	1	ID	0.997	1	0.992	0.983	0.997	1	1	0.997	0.992	1	1	0.997	1	0.992	0.997	0.995
KU585983	0.997	0.997	0.995	0.997	0.997	0.995	0.997	0.997	0.997	0.997	0.997	0.995	0.992	0.983	0.992	0.99	0.995	0.992	0.992	0.997	0.99	0.995	0.992	0.995	0.992	0.995	0.99	0.99	0.992	0.988	0.995	0.997	0.997	ID	0.997	0.99	0.981	0.995	0.997	0.997	0.995	0.99	0.997	0.997	0.995	0.997	0.99	0.995	0.992
KU585980	1	1	0.997	1	1	0.997	1	1	1	1	1	0.997	0.995	0.985	0.995	0.992	0.997	0.995	0.995	1	0.992	0.997	0.995	0.997	0.995	0.997	0.992	0.992	0.995	0.99	0.997	1	1	0.997	ID	0.992	0.983	0.997	1	1	0.997	0.992	1	1	0.997	1	0.992	0.997	0.995
KU585973	0.992	0.992	0.99	0.992	0.992	0.99	0.992	0.992	0.992	0.992	0.992	0.99	0.988	0.978	0.988	1	0.99	0.988	0.988	0.992	0.985	0.99	0.988	0.99	0.988	0.99	0.985	0.985	0.988	0.983	0.99	0.992	0.992	0.99	0.992	ID	0.976	0.99	0.992	0.992	0.99	0.985	0.992	0.992	0.99	0.992	0.985	0.99	0.988
KU585960	0.983	0.983	0.981	0.983	0.983	0.985	0.983	0.983	0.983	0.983	0.983	0.981	0.978	0.997	0.978	0.976	0.981	0.978	0.978	0.983	0.976	0.981	0.978	0.981	0.978	0.981	0.99	0.976	0.978	0.974	0.981	0.983	0.983	0.981	0.983	0.976	ID	0.981	0.983	0.983	0.981	0.976	0.983	0.983	0.981	0.983	0.976	0.981	0.978
KC189848	0.997	0.997	0.995	0.997	0.997	0.995	0.997	0.997	0.997	0.997	0.997	0.995	0.992	0.983	0.992	0.99	0.995	0.992	0.992	0.997	0.99	0.995	0.992	0.995	0.992	0.995	0.99	0.99	0.992	0.988	0.995	0.997	0.997	0.995	0.997	0.99	0.981	ID	0.997	0.997	0.995	0.99	0.997	0.997	0.995	0.997	0.99	0.995	0.992
KC189845	1	1	0.997	1	1	0.997	1	1	1	1	1	0.997	0.995	0.985	0.995	0.992	0.997	0.995	0.995	1	0.992	0.997	0.995	0.997	0.995	0.997	0.992	0.992	0.995	0.99	0.997	1	1	0.997	1	0.992	0.983	0.997	ID	1	0.997	0.992	1	1	0.997	1	0.992	0.997	0.995
KC189844	1	1	0.997	1	1	0.997	1	1	1	1	1	0.997	0.995	0.985	0.995	0.992	0.997	0.995	0.995	1	0.992	0.997	0.995	0.997	0.995	0.997	0.992	0.992	0.995	0.99	0.997	1	1	0.997	1	0.992	0.983	0.997	1	ID	0.997	0.992	1	1	0.997	1	0.992	0.997	0.995
KC189843	0.997	0.997	0.995	0.997	0.997	0.995	0.997	0.997	0.997	0.997	0.997	0.995	0.992	0.983	0.992	0.99	0.995	0.992	0.992	0.997	0.99	0.995	0.992	0.995	0.992	0.995	0.99	0.99	0.992	0.988	0.995	0.997	0.997	0.995	0.997	0.99	0.981	0.995	0.997	0.997	ID	0.99	0.997	0.997	0.995	0.997	0.99	0.995	0.992
HM538193	0.992	0.992	0.99	0.992	0.992	0.99	0.992	0.992	0.992	0.992	0.992	0.99	0.988	0.978	0.988	0.985	0.99	0.988	0.988	0.992	0.985	0.99	0.988	0.99	0.988	0.99	0.985	0.985	0.988	0.983	0.99	0.992	0.992	0.99	0.992	0.985	0.976	0.99	0.992	0.992	0.99	ID	0.992	0.992	0.99	0.992	0.985	0.99	0.988
FJ389578	1	1	0.997	1	1	0.997	1	1	1	1	1	0.997	0.995	0.985	0.995	0.992	0.997	0.995	0.995	1	0.992	0.997	0.995	0.997	0.995	0.997	0.992	0.992	0.995	0.99	0.997	1	1	0.997	1	0.992	0.983	0.997	1	1	0.997	0.992	ID	1	0.997	1	0.992	0.997	0.995
AF414878	1	1	0.997	1	1	0.997	1	1	1	1	1	0.997	0.995	0.985	0.995	0.992	0.997	0.995	0.995	1	0.992	0.997	0.995	0.997	0.995	0.997	0.992	0.992	0.995	0.99	0.997	1	1	0.997	1	0.992	0.983	0.997	1	1	0.997	0.992	1	ID	0.997	1	0.992	0.997	0.995
AF414877	0.997	0.997	0.995	0.997	0.997	0.995	0.997	0.997	0.997	0.997	0.997	0.995	0.992	0.983	0.992	0.99	0.995	0.992	0.992	0.997	0.99	0.995	0.992	0.995	0.992	0.995	0.99	0.99	0.992	0.988	0.995	0.997	0.997	0.995	0.997	0.99	0.981	0.995	0.997	0.997	0.995	0.99	0.997	0.997	ID	0.997	0.99	0.995	0.992
AF414876	1	1	0.997	1	1	0.997	1	1	1	1	1	0.997	0.995	0.985	0.995	0.992	0.997	0.995	0.995	1	0.992	0.997	0.995	0.997	0.995	0.997	0.992	0.992	0.995	0.99	0.997	1	1	0.997	1	0.992	0.983	0.997	1	1	0.997	0.992	1	1	0.997	ID	0.992	0.997	0.995
AF414872	0.992	0.992	0.99	0.992	0.992	0.99	0.992	0.992	0.992	0.992	0.992	0.99	0.988	0.978	0.988	0.985	0.99	0.988	0.988	0.992	0.985	0.99	0.988	0.99	0.988	0.99	0.985	0.985	0.988	0.983	0.99	0.992	0.992	0.99	0.992	0.985	0.976	0.99	0.992	0.992	0.99	0.985	0.992	0.992	0.99	0.992	ID	0.99	0.988
AF414871	0.997	0.997	0.995	0.997	0.997	0.995	0.997	0.997	0.997	0.997	0.997	0.995	0.992	0.983	0.992	0.99	0.995	0.992	0.992	0.997	0.99	0.995	0.992	0.995	0.992	0.995	0.99	0.99	0.992	0.988	0.995	0.997	0.997	0.995	0.997	0.99	0.981	0.995	0.997	0.997	0.995	0.99	0.997	0.997	0.995	0.997	0.99	ID	0.992
AY048816	0.995	0.995	0.992	0.995	0.995	0.992	0.995	0.995	0.995	0.995	0.995	0.992	0.99	0.981	0.99	0.988	0.992	0.99	0.99	0.995	0.988	0.992	0.99	0.992	0.99	0.992	0.988	0.988	0.99	0.985	0.992	0.995	0.995	0.992	0.995	0.988	0.978	0.992	0.995	0.995	0.992	0.988	0.995	0.995	0.992	0.995	0.988	0.992	ID
KU586181	0.995	0.995	0.992	0.995	0.995	0.992	0.995	0.995	0.995	0.995	0.995	0.992	0.99	0.981	1	0.988	0.992	0.99	0.99	0.995	0.988	0.992	0.99	0.992	0.99	0.992	0.988	0.988	0.99	0.985	0.992	0.995	0.995	0.992	0.995	0.988	0.978	0.992	0.995	0.995	0.992	0.988	0.995	0.995	0.992	0.995	0.988	0.992	0.99
KU586179	0.995	0.995	0.992	0.995	0.995	0.992	0.995	0.995	0.995	0.995	0.995	0.992	0.99	0.981	0.99	0.988	0.992	0.99	0.99	0.995	0.988	0.992	0.99	0.992	0.99	0.992	0.988	0.988	0.99	0.985	0.992	0.995	0.995	0.992	0.995	0.988	0.978	0.992	0.995	0.995	0.992	0.988	0.995	0.995	0.992	0.995	0.988	0.992	0.99
KJ410246	1	1	0.997	1	1	0.997	1	1	1	1	1	0.997	0.995	0.985	0.995	0.992	0.997	0.995	0.995	1	0.992	0.997	0.995	0.997	0.995	0.997	0.992	0.992	0.995	0.99	0.997	1	1	0.997	1	0.992	0.983	0.997	1	1	0.997	0.992	1	1	0.997	1	0.992	0.997	0.995
KJ410245	1	1	0.997	1	1	0.997	1	1	1	1	1	0.997	0.995	0.985	0.995	0.992	0.997	0.995	0.995	1	0.992	0.997	0.995	0.997	0.995	0.997	0.992	0.992	0.995	0.99	0.997	1	1	0.997	1	0.992	0.983	0.997	1	1	0.997	0.992	1	1	0.997	1	0.992	0.997	0.995
AY837737	0.995	0.995	0.992	0.995	0.995	0.992	0.995	0.995	0.995	0.995	0.995	0.992	0.99	0.981	0.99	0.988	0.992	0.99	0.99	0.995	0.988	0.992	0.99	0.992	0.99	0.992	0.988	0.988	0.99	0.985	0.992	0.995	0.995	0.992	0.995	0.988	0.978	0.992	0.995	0.995	0.992	0.988	0.995	0.995	0.992	0.995	0.988	0.992	0.99
AY837736	1	1	0.997	1	1	0.997	1	1	1	1	1	0.997	0.995	0.985	0.995	0.992	0.997	0.995	0.995	1	0.992	0.997	0.995	0.997	0.995	0.997	0.992	0.992	0.995	0.99	0.997	1	1	0.997	1	0.992	0.983	0.997	1	1	0.997	0.992	1	1	0.997	1	0.992	0.997	0.995
AY837735	0.997	0.997	0.995	0.997	0.997	0.995	0.997	0.997	0.997	0.997	0.997	0.995	0.992	0.983	0.992	0.99	0.995	0.992	0.992	0.997	0.99	0.995	0.992	0.995	0.992	0.995	0.99	0.99	0.992	0.988	0.995	0.997	0.997	0.995	0.997	0.99	0.981	0.995	0.997	0.997	0.995	0.99	0.997	0.997	0.995	0.997	0.99	0.995	0.992
AJ633052	1	1	0.997	1	1	0.997	1	1	1	1	1	0.997	0.995	0.985	0.995	0.992	0.997	0.995	0.995	1	0.992	0.997	0.995	0.997	0.995	0.997	0.992	0.992	0.995	0.99	0.997	1	1	0.997	1	0.992	0.983	0.997	1	1	0.997	0.992	1	1	0.997	1	0.992	0.997	0.995
AJ633051	1	1	0.997	1	1	0.997	1	1	1	1	1	0.997	0.995	0.985	0.995	0.992	0.997	0.995	0.995	1	0.992	0.997	0.995	0.997	0.995	0.997	0.992	0.992	0.995	0.99	0.997	1	1	0.997	1	0.992	0.983	0.997	1	1	0.997	0.992	1	1	0.997	1	0.992	0.997	0.995
AJ633050	1	1	0.997	1	1	0.997	1	1	1	1	1	0.997	0.995	0.985	0.995	0.992	0.997	0.995	0.995	1	0.992	0.997	0.995	0.997	0.995	0.997	0.992	0.992	0.995	0.99	0.997	1	1	0.997	1	0.992	0.983	0.997	1	1	0.997	0.992	1	1	0.997	1	0.992	0.997	0.995
AJ633049	1	1	0.997	1	1	0.997	1	1	1	1	1	0.997	0.995	0.985	0.995	0.992	0.997	0.995	0.995	1	0.992	0.997	0.995	0.997	0.995	0.997	0.992	0.992	0.995	0.99	0.997	1	1	0.997	1	0.992	0.983	0.997	1	1	0.997	0.992	1	1	0.997	1	0.992	0.997	0.995
LC194133	1	1	0.997	1	1	0.997	1	1	1	1	1	0.997	0.995	0.985	0.995	0.992	0.997	0.995	0.995	1	0.992	0.997	0.995	0.997	0.995	0.997	0.992	0.992	0.995	0.99	0.997	1	1	0.997	1	0.992	0.983	0.997	1	1	0.997	0.992	1	1	0.997	1	0.992	0.997	0.995
KJ659039	0.997	0.997	0.995	0.997	0.997	0.995	0.997	0.997	0.997	0.997	0.997	0.995	0.992	0.983	0.992	0.99	0.995	0.992	0.992	0.997	0.99	0.995	0.992	0.995	0.992	0.995	0.99	0.99	0.992	0.988	0.995	0.997	0.997	0.995	0.997	0.99	0.981	0.995	0.997	0.997	0.995	0.99	0.997	0.997	0.995	0.997	0.99	0.995	0.992
KJ659038	0.995	0.995	0.992	0.995	0.995	0.992	0.995	0.995	0.995	0.995	0.995	0.992	0.99	0.981	0.99	0.988	0.992	0.99	0.99	0.995	0.988	0.992	0.99	0.992	0.99	0.992	0.988	0.988	0.99	0.985	0.992	0.995	0.995	0.992	0.995	0.988	0.978	0.992	0.995	0.995	0.992	0.988	0.995	0.995	0.992	0.995	0.988	0.992	0.99
KJ639881	0.997	0.997	0.995	0.997	0.997	0.995	0.997	0.997	0.997	0.997	0.997	0.995	0.992	0.983	0.992	0.99	0.995	0.992	0.992	0.997	0.99	0.995	0.992	0.995	0.992	0.995	0.99	0.99	0.992	0.988	0.995	0.997	0.997	0.995	0.997	0.99	0.981	0.995	0.997	0.997	0.995	0.99	0.997	0.997	0.995	0.997	0.99	0.995	0.992
KJ639880	1	1	0.997	1	1	0.997	1	1	1	1	1	0.997	0.995	0.985	0.995	0.992	0.997	0.995	0.995	1	0.992	0.997	0.995	0.997	0.995	0.997	0.992	0.992	0.995	0.99	0.997	1	1	0.997	1	0.992	0.983	0.997	1	1	0.997	0.992	1	1	0.997	1	0.992	0.997	0.995
JQ917906	1	1	0.997	1	1	0.997	1	1	1	1	1	0.997	0.995	0.985	0.995	0.992	0.997	0.995	0.995	1	0.992	0.997	0.995	0.997	0.995	0.997	0.992	0.992	0.995	0.99	0.997	1	1	0.997	1	0.992	0.983	0.997	1	1	0.997	0.992	1	1	0.997	1	0.992	0.997	0.995
JQ917905	1	1	0.997	1	1	0.997	1	1	1	1	1	0.997	0.995	0.985	0.995	0.992	0.997	0.995	0.995	1	0.992	0.997	0.995	0.997	0.995	0.997	0.992	0.992	0.995	0.99	0.997	1	1	0.997	1	0.992	0.983	0.997	1	1	0.997	0.992	1	1	0.997	1	0.992	0.997	0.995
JQ917904	1	1	0.997	1	1	0.997	1	1	1	1	1	0.997	0.995	0.985	0.995	0.992	0.997	0.995	0.995	1	0.992	0.997	0.995	0.997	0.995	0.997	0.992	0.992	0.995	0.99	0.997	1	1	0.997	1	0.992	0.983	0.997	1	1	0.997	0.992	1	1	0.997	1	0.992	0.997	0.995
JQ917903	0.997	0.997	0.995	0.997	0.997	0.995	0.997	0.997	0.997	0.997	0.997	0.995	0.992	0.983	0.992	0.99	0.995	0.992	0.992	0.997	0.99	0.995	0.992	0.995	0.992	0.995	0.99	0.99	0.992	0.988	0.995	0.997	0.997	0.995	0.997	0.99	0.981	0.995	0.997	0.997	0.995	0.99	0.997	0.997	0.995	0.997	0.99	0.995	0.992
JQ917900	1	1	0.997	1	1	0.997	1	1	1	1	1	0.997	0.995	0.985	0.995	0.992	0.997	0.995	0.995	1	0.992	0.997	0.995	0.997	0.995	0.997	0.992	0.992	0.995	0.99	0.997	1	1	0.997	1	0.992	0.983	0.997	1	1	0.997	0.992	1	1	0.997	1	0.992	0.997	0.995
JQ917899	0.997	0.997	0.995	0.997	0.997	0.995	0.997	0.997	0.997	0.997	0.997	0.995	0.992	0.983	0.992	0.99	0.995	0.992	0.992	0.997	0.99	0.995	0.992	0.995	0.992	0.995	0.99	0.99	0.992	0.988	0.995	0.997	0.997	0.995	0.997	0.99	0.981	0.995	0.997	0.997	0.995	0.99	0.997	0.997	0.995	0.997	0.99	0.995	0.992
JQ917897	0.997	0.997	0.995	0.997	0.997	0.995	0.997	0.997	0.997	0.997	0.997	0.995	0.992	0.983	0.992	0.99	0.995	0.992	0.992	0.997	0.99	0.995	0.992	0.995	0.992	0.995	0.99	0.99	0.992	0.988	0.995	0.997	0.997	0.995	0.997	0.99	0.981	0.995	0.997	0.997	0.995	0.99	0.997	0.997	0.995	0.997	0.99	0.995	0.992
JQ917896	0.997	0.997	0.995	0.997	0.997	0.995	0.997	0.997	0.997	0.997	0.997	0.995	0.992	0.983	0.992	0.99	0.995	0.992	0.992	0.997	0.99	0.995	0.992	0.995	0.992	0.995	0.99	0.99	0.992	0.988	0.995	0.997	0.997	0.995	0.997	0.99	0.981	0.995	0.997	0.997	0.995	0.99	0.997	0.997	0.995	0.997	0.99	0.995	0.992
JQ917894	0.997	0.997	0.995	0.997	0.997	0.995	0.997	0.997	0.997	0.997	0.997	0.995	0.992	0.983	0.992	0.99	0.995	0.992	0.992	0.997	0.99	0.995	0.992	0.995	0.992	0.995	0.99	0.99	0.992	0.988	0.995	0.997	0.997	0.995	0.997	0.99	0.981	0.995	0.997	0.997	0.995	0.99	0.997	0.997	0.995	0.997	0.99	0.995	0.992
JQ917893	0.997	0.997	0.995	0.997	0.997	0.995	0.997	0.997	0.997	0.997	0.997	0.995	0.992	0.983	0.992	0.99	0.995	0.992	0.992	0.997	0.99	0.995	0.992	0.995	0.992	0.995	0.99	0.99	0.992	0.988	0.995	0.997	0.997	0.995	0.997	0.99	0.981	0.995	0.997	0.997	0.995	0.99	0.997	0.997	0.995	0.997	0.99	0.995	0.992
JQ917892	1	1	0.997	1	1	0.997	1	1	1	1	1	0.997	0.995	0.985	0.995	0.992	0.997	0.995	0.995	1	0.992	0.997	0.995	0.997	0.995	0.997	0.992	0.992	0.995	0.99	0.997	1	1	0.997	1	0.992	0.983	0.997	1	1	0.997	0.992	1	1	0.997	1	0.992	0.997	0.995
JQ917891	0.997	0.997	0.995	0.997	0.997	0.995	0.997	0.997	0.997	0.997	0.997	0.995	0.992	0.983	0.992	0.99	0.995	0.992	0.992	0.997	0.99	0.995	0.992	0.995	0.992	0.995	0.99	0.99	0.992	0.988	0.995	0.997	0.997	0.995	0.997	0.99	0.981	0.995	0.997	0.997	0.995	0.99	0.997	0.997	0.995	0.997	0.99	0.995	0.992
JQ917889	1	1	0.997	1	1	0.997	1	1	1	1	1	0.997	0.995	0.985	0.995	0.992	0.997	0.995	0.995	1	0.992	0.997	0.995	0.997	0.995	0.997	0.992	0.992	0.995	0.99	0.997	1	1	0.997	1	0.992	0.983	0.997	1	1	0.997	0.992	1	1	0.997	1	0.992	0.997	0.995
JQ917886	1	1	0.997	1	1	0.997	1	1	1	1	1	0.997	0.995	0.985	0.995	0.992	0.997	0.995	0.995	1	0.992	0.997	0.995	0.997	0.995	0.997	0.992	0.992	0.995	0.99	0.997	1	1	0.997	1	0.992	0.983	0.997	1	1	0.997	0.992	1	1	0.997	1	0.992	0.997	0.995
JQ917885	1	1	0.997	1	1	0.997	1	1	1	1	1	0.997	0.995	0.985	0.995	0.992	0.997	0.995	0.995	1	0.992	0.997	0.995	0.997	0.995	0.997	0.992	0.992	0.995	0.99	0.997	1	1	0.997	1	0.992	0.983	0.997	1	1	0.997	0.992	1	1	0.997	1	0.992	0.997	0.995
MW600409	1	1	0.997	1	1	0.997	1	1	1	1	1	0.997	0.995	0.985	0.995	0.992	0.997	0.995	0.995	1	0.992	0.997	0.995	0.997	0.995	0.997	0.992	0.992	0.995	0.99	0.997	1	1	0.997	1	0.992	0.983	0.997	1	1	0.997	0.992	1	1	0.997	1	0.992	0.997	0.995
MW600408	1	1	0.997	1	1	0.997	1	1	1	1	1	0.997	0.995	0.985	0.995	0.992	0.997	0.995	0.995	1	0.992	0.997	0.995	0.997	0.995	0.997	0.992	0.992	0.995	0.99	0.997	1	1	0.997	1	0.992	0.983	0.997	1	1	0.997	0.992	1	1	0.997	1	0.992	0.997	0.995
MW600406	1	1	0.997	1	1	0.997	1	1	1	1	1	0.997	0.995	0.985	0.995	0.992	0.997	0.995	0.995	1	0.992	0.997	0.995	0.997	0.995	0.997	0.992	0.992	0.995	0.99	0.997	1	1	0.997	1	0.992	0.983	0.997	1	1	0.997	0.992	1	1	0.997	1	0.992	0.997	0.995
MW600405	1	1	0.997	1	1	0.997	1	1	1	1	1	0.997	0.995	0.985	0.995	0.992	0.997	0.995	0.995	1	0.992	0.997	0.995	0.997	0.995	0.997	0.992	0.992	0.995	0.99	0.997	1	1	0.997	1	0.992	0.983	0.997	1	1	0.997	0.992	1	1	0.997	1	0.992	0.997	0.995
MW600402	1	1	0.997	1	1	0.997	1	1	1	1	1	0.997	0.995	0.985	0.995	0.992	0.997	0.995	0.995	1	0.992	0.997	0.995	0.997	0.995	0.997	0.992	0.992	0.995	0.99	0.997	1	1	0.997	1	0.992	0.983	0.997	1	1	0.997	0.992	1	1	0.997	1	0.992	0.997	0.995
MW600401	1	1	0.997	1	1	0.997	1	1	1	1	1	0.997	0.995	0.985	0.995	0.992	0.997	0.995	0.995	1	0.992	0.997	0.995	0.997	0.995	0.997	0.992	0.992	0.995	0.99	0.997	1	1	0.997	1	0.992	0.983	0.997	1	1	0.997	0.992	1	1	0.997	1	0.992	0.997	0.995
AF309865	1	1	0.997	1	1	0.997	1	1	1	1	1	0.997	0.995	0.985	0.995	0.992	0.997	0.995	0.995	1	0.992	0.997	0.995	0.997	0.995	0.997	0.992	0.992	0.995	0.99	0.997	1	1	0.997	1	0.992	0.983	0.997	1	1	0.997	0.992	1	1	0.997	1	0.992	0.997	0.995
AF414870	1	1	0.997	1	1	0.997	1	1	1	1	1	0.997	0.995	0.985	0.995	0.992	0.997	0.995	0.995	1	0.992	0.997	0.995	0.997	0.995	0.997	0.992	0.992	0.995	0.99	0.997	1	1	0.997	1	0.992	0.983	0.997	1	1	0.997	0.992	1	1	0.997	1	0.992	0.997	0.995
JN558818	0.997	0.997	0.995	0.997	0.997	0.995	0.997	0.997	0.997	0.997	0.997	0.995	0.992	0.983	0.992	0.99	0.995	0.992	0.992	0.997	0.99	0.995	0.992	0.995	0.992	0.995	0.99	0.99	0.992	0.988	0.995	0.997	0.997	0.995	0.997	0.99	0.981	0.995	0.997	0.997	0.995	0.99	0.997	0.997	0.995	0.997	0.99	0.995	0.992
LC194132	1	1	0.997	1	1	0.997	1	1	1	1	1	0.997	0.995	0.985	0.995	0.992	0.997	0.995	0.995	1	0.992	0.997	0.995	0.997	0.995	0.997	0.992	0.992	0.995	0.99	0.997	1	1	0.997	1	0.992	0.983	0.997	1	1	0.997	0.992	1	1	0.997	1	0.992	0.997	0.995
KU586182	0.967	0.967	0.964	0.967	0.967	0.964	0.967	0.967	0.967	0.967	0.967	0.964	0.962	0.953	0.962	0.96	0.964	0.962	0.962	0.967	0.96	0.964	0.962	0.964	0.967	0.964	0.96	0.96	0.962	0.957	0.964	0.967	0.967	0.964	0.967	0.96	0.95	0.964	0.967	0.967	0.964	0.96	0.967	0.967	0.964	0.967	0.964	0.964	0.962
KU586180	0.967	0.967	0.964	0.967	0.967	0.964	0.967	0.967	0.967	0.967	0.967	0.964	0.962	0.953	0.962	0.96	0.964	0.962	0.962	0.967	0.96	0.964	0.962	0.964	0.967	0.964	0.96	0.96	0.962	0.957	0.964	0.967	0.967	0.964	0.967	0.96	0.95	0.964	0.967	0.967	0.964	0.96	0.967	0.967	0.964	0.967	0.964	0.964	0.962
KU586164	0.964	0.964	0.962	0.964	0.964	0.962	0.964	0.964	0.964	0.964	0.964	0.962	0.96	0.95	0.96	0.957	0.962	0.96	0.96	0.964	0.957	0.962	0.96	0.962	0.964	0.962	0.957	0.957	0.96	0.955	0.962	0.964	0.964	0.962	0.964	0.957	0.948	0.962	0.964	0.964	0.962	0.957	0.964	0.964	0.962	0.964	0.962	0.962	0.96
KU586162	0.964	0.964	0.962	0.964	0.964	0.962	0.964	0.964	0.964	0.964	0.964	0.962	0.96	0.95	0.96	0.957	0.962	0.96	0.96	0.964	0.957	0.962	0.96	0.962	0.964	0.962	0.957	0.957	0.96	0.955	0.962	0.964	0.964	0.962	0.964	0.957	0.948	0.962	0.964	0.964	0.962	0.957	0.964	0.964	0.962	0.964	0.962	0.962	0.96
KU586041	0.964	0.964	0.962	0.964	0.964	0.962	0.964	0.964	0.964	0.964	0.964	0.962	0.96	0.95	0.96	0.957	0.962	0.96	0.96	0.964	0.957	0.962	0.96	0.962	0.964	0.962	0.957	0.957	0.96	0.955	0.962	0.964	0.964	0.962	0.964	0.957	0.948	0.962	0.964	0.964	0.962	0.957	0.964	0.964	0.962	0.964	0.962	0.962	0.96
KU586025	0.967	0.967	0.964	0.967	0.967	0.964	0.967	0.967	0.967	0.967	0.967	0.964	0.962	0.953	0.962	0.96	0.964	0.962	0.962	0.967	0.96	0.964	0.962	0.964	0.967	0.964	0.96	0.96	0.962	0.957	0.964	0.967	0.967	0.964	0.967	0.96	0.95	0.964	0.967	0.967	0.964	0.96	0.967	0.967	0.964	0.967	0.964	0.964	0.962
KU585969	0.967	0.967	0.964	0.967	0.967	0.964	0.967	0.967	0.967	0.967	0.967	0.964	0.962	0.953	0.962	0.96	0.964	0.962	0.962	0.967	0.96	0.964	0.962	0.964	0.967	0.964	0.96	0.96	0.962	0.957	0.964	0.967	0.967	0.964	0.967	0.96	0.95	0.964	0.967	0.967	0.964	0.96	0.967	0.967	0.964	0.967	0.964	0.964	0.962
KU586177	0.967	0.967	0.964	0.967	0.967	0.964	0.967	0.967	0.967	0.967	0.967	0.964	0.962	0.953	0.962	0.96	0.964	0.962	0.962	0.967	0.96	0.964	0.962	0.964	0.967	0.964	0.96	0.96	0.962	0.957	0.964	0.967	0.967	0.964	0.967	0.96	0.95	0.964	0.967	0.967	0.964	0.96	0.967	0.967	0.964	0.967	0.964	0.964	0.962
AB211163	0.969	0.969	0.967	0.969	0.969	0.967	0.969	0.969	0.969	0.969	0.969	0.967	0.964	0.955	0.964	0.962	0.967	0.967	0.964	0.969	0.962	0.967	0.964	0.967	0.969	0.967	0.962	0.962	0.964	0.96	0.967	0.969	0.969	0.967	0.969	0.962	0.953	0.967	0.969	0.969	0.967	0.962	0.969	0.969	0.967	0.969	0.967	0.967	0.964
AB196475	0.969	0.969	0.967	0.969	0.969	0.967	0.969	0.969	0.969	0.969	0.969	0.967	0.964	0.955	0.964	0.962	0.967	0.967	0.964	0.969	0.962	0.967	0.964	0.967	0.969	0.967	0.962	0.962	0.964	0.96	0.967	0.969	0.969	0.967	0.969	0.962	0.953	0.967	0.969	0.969	0.967	0.962	0.969	0.969	0.967	0.969	0.967	0.967	0.964
AB588969	0.967	0.967	0.964	0.967	0.967	0.964	0.967	0.967	0.967	0.967	0.967	0.964	0.962	0.953	0.962	0.96	0.964	0.964	0.962	0.967	0.96	0.964	0.962	0.964	0.967	0.964	0.96	0.96	0.962	0.957	0.964	0.967	0.967	0.964	0.967	0.96	0.95	0.964	0.967	0.967	0.964	0.96	0.967	0.967	0.964	0.967	0.964	0.964	0.962
AB588965	0.969	0.969	0.967	0.969	0.969	0.967	0.969	0.969	0.969	0.969	0.969	0.967	0.964	0.955	0.964	0.962	0.967	0.967	0.964	0.969	0.962	0.967	0.964	0.967	0.969	0.967	0.962	0.962	0.964	0.96	0.967	0.969	0.969	0.967	0.969	0.962	0.953	0.967	0.969	0.969	0.967	0.962	0.969	0.969	0.967	0.969	0.967	0.967	0.964
KY425447	0.96	0.96	0.957	0.96	0.96	0.957	0.96	0.96	0.96	0.96	0.96	0.957	0.955	0.946	0.955	0.953	0.957	0.957	0.955	0.96	0.953	0.957	0.955	0.957	0.96	0.957	0.953	0.953	0.955	0.95	0.96	0.96	0.96	0.957	0.96	0.953	0.943	0.957	0.96	0.96	0.957	0.953	0.96	0.96	0.957	0.96	0.957	0.957	0.955
MH255941	0.969	0.969	0.967	0.969	0.969	0.967	0.969	0.969	0.969	0.969	0.969	0.967	0.964	0.955	0.964	0.962	0.967	0.967	0.964	0.969	0.962	0.967	0.964	0.967	0.969	0.967	0.962	0.962	0.964	0.96	0.967	0.969	0.969	0.967	0.969	0.962	0.953	0.967	0.969	0.969	0.967	0.962	0.969	0.969	0.967	0.969	0.967	0.967	0.964
MH255940	0.969	0.969	0.967	0.969	0.969	0.967	0.969	0.969	0.969	0.969	0.969	0.967	0.964	0.955	0.964	0.962	0.967	0.967	0.964	0.969	0.962	0.967	0.964	0.967	0.969	0.967	0.962	0.962	0.964	0.96	0.967	0.969	0.969	0.967	0.969	0.962	0.953	0.967	0.969	0.969	0.967	0.962	0.969	0.969	0.967	0.969	0.967	0.967	0.964
MH255938	0.967	0.967	0.964	0.967	0.967	0.964	0.967	0.967	0.967	0.967	0.967	0.964	0.962	0.953	0.962	0.96	0.964	0.964	0.962	0.967	0.96	0.964	0.962	0.964	0.967	0.964	0.96	0.96	0.962	0.957	0.964	0.967	0.967	0.964	0.967	0.96	0.95	0.964	0.967	0.967	0.964	0.96	0.967	0.967	0.964	0.967	0.964	0.964	0.962
MH255936	0.967	0.967	0.964	0.967	0.967	0.964	0.967	0.967	0.967	0.967	0.967	0.964	0.962	0.953	0.962	0.96	0.964	0.964	0.962	0.967	0.96	0.964	0.962	0.964	0.967	0.964	0.96	0.96	0.962	0.957	0.964	0.967	0.967	0.964	0.967	0.96	0.95	0.964	0.967	0.967	0.964	0.96	0.967	0.967	0.964	0.967	0.964	0.964	0.962
MH255934	0.967	0.967	0.964	0.967	0.967	0.964	0.967	0.967	0.967	0.967	0.967	0.964	0.962	0.953	0.962	0.96	0.964	0.964	0.962	0.967	0.96	0.964	0.962	0.964	0.967	0.964	0.96	0.96	0.962	0.957	0.964	0.967	0.967	0.964	0.967	0.96	0.95	0.964	0.967	0.967	0.964	0.96	0.967	0.967	0.964	0.967	0.964	0.964	0.962
MH255932	0.969	0.969	0.967	0.969	0.969	0.967	0.969	0.969	0.969	0.969	0.969	0.967	0.964	0.955	0.964	0.962	0.967	0.967	0.964	0.969	0.962	0.967	0.964	0.967	0.969	0.967	0.962	0.962	0.964	0.96	0.967	0.969	0.969	0.967	0.969	0.962	0.953	0.967	0.969	0.969	0.967	0.962	0.969	0.969	0.967	0.969	0.967	0.967	0.964
EU368732	0.962	0.962	0.96	0.962	0.962	0.96	0.962	0.962	0.962	0.962	0.962	0.96	0.957	0.948	0.957	0.955	0.96	0.96	0.957	0.962	0.955	0.96	0.957	0.96	0.962	0.96	0.955	0.955	0.957	0.953	0.96	0.962	0.962	0.96	0.962	0.955	0.946	0.96	0.962	0.962	0.96	0.955	0.962	0.962	0.96	0.962	0.96	0.96	0.957
EU368731	0.967	0.967	0.964	0.967	0.967	0.964	0.967	0.967	0.967	0.967	0.967	0.964	0.962	0.953	0.962	0.96	0.964	0.964	0.962	0.967	0.96	0.964	0.962	0.964	0.967	0.964	0.96	0.96	0.962	0.957	0.964	0.967	0.967	0.964	0.967	0.96	0.95	0.964	0.967	0.967	0.964	0.96	0.967	0.967	0.964	0.967	0.964	0.964	0.962
EU368730	0.967	0.967	0.964	0.967	0.967	0.964	0.967	0.967	0.967	0.967	0.967	0.964	0.962	0.953	0.962	0.96	0.964	0.964	0.962	0.967	0.96	0.964	0.962	0.964	0.967	0.964	0.96	0.96	0.962	0.957	0.964	0.967	0.967	0.964	0.967	0.96	0.95	0.964	0.967	0.967	0.964	0.96	0.967	0.967	0.964	0.967	0.964	0.964	0.962
KP314253	0.969	0.969	0.967	0.969	0.969	0.967	0.969	0.969	0.969	0.969	0.969	0.967	0.964	0.955	0.964	0.962	0.967	0.967	0.964	0.969	0.962	0.967	0.964	0.967	0.969	0.967	0.962	0.962	0.964	0.96	0.967	0.969	0.969	0.967	0.969	0.962	0.953	0.967	0.969	0.969	0.967	0.962	0.969	0.969	0.967	0.969	0.967	0.967	0.964
KP314252	0.969	0.969	0.967	0.969	0.969	0.967	0.969	0.969	0.969	0.969	0.969	0.967	0.964	0.955	0.964	0.962	0.967	0.967	0.964	0.969	0.962	0.967	0.964	0.967	0.969	0.967	0.962	0.962	0.964	0.96	0.967	0.969	0.969	0.967	0.969	0.962	0.953	0.967	0.969	0.969	0.967	0.962	0.969	0.969	0.967	0.969	0.967	0.967	0.964
KP314251	0.969	0.969	0.967	0.969	0.969	0.967	0.969	0.969	0.969	0.969	0.969	0.967	0.964	0.955	0.964	0.962	0.967	0.967	0.964	0.969	0.962	0.967	0.964	0.967	0.969	0.967	0.962	0.962	0.964	0.96	0.967	0.969	0.969	0.967	0.969	0.962	0.953	0.967	0.969	0.969	0.967	0.962	0.969	0.969	0.967	0.969	0.967	0.967	0.964
KP314249	0.967	0.967	0.964	0.967	0.967	0.964	0.967	0.967	0.967	0.967	0.967	0.964	0.962	0.953	0.962	0.96	0.964	0.964	0.962	0.967	0.96	0.964	0.962	0.964	0.967	0.964	0.96	0.96	0.962	0.957	0.964	0.967	0.967	0.964	0.967	0.96	0.95	0.964	0.967	0.967	0.964	0.96	0.967	0.967	0.964	0.967	0.964	0.964	0.962
KP314247	0.969	0.969	0.967	0.969	0.969	0.967	0.969	0.969	0.969	0.969	0.969	0.967	0.964	0.955	0.964	0.962	0.967	0.967	0.964	0.969	0.962	0.967	0.964	0.967	0.969	0.967	0.962	0.962	0.964	0.96	0.967	0.969	0.969	0.967	0.969	0.962	0.953	0.967	0.969	0.969	0.967	0.962	0.969	0.969	0.967	0.969	0.967	0.967	0.964
KP314246	0.967	0.967	0.964	0.967	0.967	0.964	0.967	0.967	0.967	0.967	0.967	0.964	0.962	0.953	0.962	0.96	0.964	0.964	0.962	0.967	0.96	0.964	0.962	0.964	0.967	0.964	0.96	0.96	0.962	0.957	0.964	0.967	0.967	0.964	0.967	0.96	0.95	0.964	0.967	0.967	0.964	0.96	0.967	0.967	0.964	0.967	0.964	0.964	0.962
KP314245	0.969	0.969	0.967	0.969	0.969	0.967	0.969	0.969	0.969	0.969	0.969	0.967	0.964	0.955	0.964	0.962	0.967	0.967	0.964	0.969	0.962	0.967	0.964	0.967	0.969	0.967	0.962	0.962	0.964	0.96	0.967	0.969	0.969	0.967	0.969	0.962	0.953	0.967	0.969	0.969	0.967	0.962	0.969	0.969	0.967	0.969	0.967	0.967	0.964
KP314244	0.964	0.964	0.962	0.964	0.964	0.962	0.964	0.964	0.964	0.964	0.964	0.962	0.96	0.95	0.96	0.957	0.962	0.962	0.96	0.964	0.957	0.962	0.96	0.962	0.964	0.962	0.957	0.957	0.96	0.955	0.962	0.964	0.964	0.962	0.964	0.957	0.948	0.962	0.964	0.964	0.962	0.957	0.964	0.964	0.962	0.964	0.962	0.962	0.96
KP314242	0.969	0.969	0.967	0.969	0.969	0.967	0.969	0.969	0.969	0.969	0.969	0.967	0.964	0.955	0.964	0.962	0.967	0.967	0.964	0.969	0.962	0.967	0.964	0.967	0.969	0.967	0.962	0.962	0.964	0.96	0.967	0.969	0.969	0.967	0.969	0.962	0.953	0.967	0.969	0.969	0.967	0.962	0.969	0.969	0.967	0.969	0.967	0.967	0.964
KP314240	0.969	0.969	0.967	0.969	0.969	0.967	0.969	0.969	0.969	0.969	0.969	0.967	0.964	0.955	0.964	0.962	0.967	0.967	0.964	0.969	0.962	0.967	0.964	0.967	0.969	0.967	0.962	0.962	0.964	0.96	0.967	0.969	0.969	0.967	0.969	0.962	0.953	0.967	0.969	0.969	0.967	0.962	0.969	0.969	0.967	0.969	0.967	0.967	0.964
KP314239	0.967	0.967	0.964	0.967	0.967	0.964	0.967	0.967	0.967	0.967	0.967	0.964	0.962	0.953	0.962	0.96	0.964	0.964	0.962	0.967	0.96	0.964	0.962	0.964	0.967	0.964	0.96	0.96	0.962	0.957	0.964	0.967	0.967	0.964	0.967	0.96	0.95	0.964	0.967	0.967	0.964	0.96	0.967	0.967	0.964	0.967	0.964	0.964	0.962
FJ169956	0.969	0.969	0.967	0.969	0.969	0.967	0.969	0.969	0.969	0.969	0.969	0.967	0.964	0.955	0.964	0.962	0.967	0.967	0.964	0.969	0.962	0.967	0.964	0.967	0.969	0.967	0.962	0.962	0.964	0.96	0.967	0.969	0.969	0.967	0.969	0.962	0.953	0.967	0.969	0.969	0.967	0.962	0.969	0.969	0.967	0.969	0.967	0.967	0.964
FJ389577	0.969	0.969	0.967	0.969	0.969	0.967	0.969	0.969	0.969	0.969	0.969	0.967	0.964	0.955	0.964	0.962	0.967	0.967	0.964	0.969	0.962	0.967	0.964	0.967	0.969	0.967	0.962	0.962	0.964	0.96	0.967	0.969	0.969	0.967	0.969	0.962	0.953	0.967	0.969	0.969	0.967	0.962	0.969	0.969	0.967	0.969	0.967	0.967	0.964
KP314236	0.969	0.969	0.967	0.969	0.969	0.967	0.969	0.969	0.969	0.969	0.969	0.967	0.964	0.955	0.964	0.962	0.967	0.967	0.964	0.969	0.962	0.967	0.964	0.967	0.969	0.967	0.962	0.962	0.964	0.96	0.967	0.969	0.969	0.967	0.969	0.962	0.953	0.967	0.969	0.969	0.967	0.962	0.969	0.969	0.967	0.969	0.967	0.967	0.964
KJ659043	0.969	0.969	0.967	0.969	0.969	0.967	0.969	0.969	0.969	0.969	0.969	0.967	0.964	0.955	0.964	0.962	0.967	0.967	0.964	0.969	0.962	0.967	0.964	0.967	0.969	0.967	0.962	0.962	0.964	0.96	0.967	0.969	0.969	0.967	0.969	0.962	0.953	0.967	0.969	0.969	0.967	0.962	0.969	0.969	0.967	0.969	0.967	0.967	0.964
KC811530	0.967	0.967	0.964	0.967	0.967	0.964	0.967	0.967	0.967	0.967	0.967	0.964	0.962	0.953	0.962	0.96	0.964	0.964	0.962	0.967	0.96	0.964	0.962	0.964	0.967	0.964	0.96	0.96	0.962	0.957	0.964	0.967	0.967	0.964	0.967	0.96	0.95	0.964	0.967	0.967	0.964	0.96	0.967	0.967	0.964	0.967	0.964	0.964	0.962
AB723716	0.964	0.964	0.962	0.964	0.964	0.962	0.964	0.964	0.964	0.964	0.964	0.962	0.96	0.95	0.96	0.957	0.962	0.962	0.96	0.964	0.957	0.962	0.96	0.962	0.964	0.962	0.957	0.957	0.96	0.955	0.962	0.964	0.964	0.962	0.964	0.957	0.948	0.962	0.964	0.964	0.962	0.957	0.964	0.964	0.962	0.964	0.962	0.962	0.96
AB723715	0.967	0.967	0.964	0.967	0.967	0.964	0.967	0.967	0.967	0.967	0.967	0.964	0.962	0.953	0.962	0.96	0.964	0.964	0.962	0.967	0.96	0.964	0.962	0.964	0.967	0.964	0.96	0.96	0.962	0.957	0.964	0.967	0.967	0.964	0.967	0.96	0.95	0.964	0.967	0.967	0.964	0.96	0.967	0.967	0.964	0.967	0.964	0.964	0.962
AB723714	0.967	0.967	0.964	0.967	0.967	0.964	0.967	0.967	0.967	0.967	0.967	0.964	0.962	0.953	0.962	0.96	0.964	0.964	0.962	0.967	0.96	0.964	0.962	0.964	0.967	0.964	0.96	0.96	0.962	0.957	0.964	0.967	0.967	0.964	0.967	0.96	0.95	0.964	0.967	0.967	0.964	0.96	0.967	0.967	0.964	0.967	0.964	0.964	0.962
AB723713	0.96	0.96	0.957	0.96	0.96	0.957	0.96	0.96	0.96	0.96	0.96	0.957	0.955	0.946	0.955	0.953	0.957	0.957	0.955	0.96	0.953	0.957	0.955	0.957	0.96	0.957	0.953	0.953	0.955	0.95	0.957	0.96	0.96	0.957	0.96	0.953	0.943	0.957	0.96	0.96	0.957	0.953	0.96	0.96	0.957	0.96	0.957	0.957	0.955
JN558828	0.983	0.983	0.981	0.983	0.983	0.981	0.983	0.983	0.983	0.983	0.983	0.981	0.978	0.969	0.978	0.976	0.983	0.978	0.978	0.983	0.976	0.981	0.978	0.981	0.983	0.981	0.976	0.976	0.978	0.974	0.981	0.983	0.983	0.981	0.983	0.976	0.967	0.981	0.983	0.983	0.981	0.976	0.983	0.983	0.981	0.983	0.976	0.981	0.978
JN558824	0.967	0.967	0.964	0.967	0.967	0.964	0.967	0.967	0.967	0.967	0.967	0.964	0.962	0.953	0.962	0.96	0.964	0.964	0.962	0.967	0.96	0.964	0.962	0.964	0.967	0.964	0.96	0.96	0.962	0.957	0.964	0.967	0.967	0.964	0.967	0.96	0.95	0.964	0.967	0.967	0.964	0.96	0.967	0.967	0.964	0.967	0.964	0.964	0.962
JN558823	0.969	0.969	0.967	0.969	0.969	0.967	0.969	0.969	0.969	0.969	0.969	0.967	0.964	0.955	0.964	0.962	0.967	0.967	0.964	0.969	0.962	0.967	0.964	0.967	0.969	0.967	0.962	0.962	0.964	0.96	0.967	0.969	0.969	0.967	0.969	0.962	0.953	0.967	0.969	0.969	0.967	0.962	0.969	0.969	0.967	0.969	0.967	0.967	0.964
JN558822	0.969	0.969	0.967	0.969	0.969	0.967	0.969	0.969	0.969	0.969	0.969	0.967	0.964	0.955	0.964	0.962	0.967	0.967	0.964	0.969	0.962	0.967	0.964	0.967	0.969	0.967	0.962	0.962	0.964	0.96	0.967	0.969	0.969	0.967	0.969	0.962	0.953	0.967	0.969	0.969	0.967	0.962	0.969	0.969	0.967	0.969	0.967	0.967	0.964
HQ913646	0.964	0.964	0.962	0.964	0.964	0.962	0.964	0.964	0.964	0.964	0.964	0.962	0.96	0.95	0.96	0.957	0.962	0.962	0.96	0.964	0.957	0.962	0.96	0.962	0.964	0.962	0.957	0.957	0.96	0.955	0.962	0.964	0.964	0.962	0.964	0.957	0.948	0.962	0.964	0.964	0.962	0.957	0.964	0.964	0.962	0.964	0.962	0.962	0.96
HQ913645	0.969	0.969	0.967	0.969	0.969	0.967	0.969	0.969	0.969	0.969	0.969	0.967	0.964	0.955	0.964	0.962	0.967	0.967	0.964	0.969	0.962	0.967	0.964	0.967	0.969	0.967	0.962	0.962	0.964	0.96	0.967	0.969	0.969	0.967	0.969	0.962	0.953	0.967	0.969	0.969	0.967	0.962	0.969	0.969	0.967	0.969	0.967	0.967	0.964
HQ913644	0.969	0.969	0.967	0.969	0.969	0.967	0.969	0.969	0.969	0.969	0.969	0.967	0.964	0.955	0.964	0.962	0.967	0.967	0.964	0.969	0.962	0.967	0.964	0.967	0.969	0.967	0.962	0.962	0.964	0.96	0.967	0.969	0.969	0.967	0.969	0.962	0.953	0.967	0.969	0.969	0.967	0.962	0.969	0.969	0.967	0.969	0.967	0.967	0.964
JN558819	0.967	0.967	0.964	0.967	0.967	0.964	0.967	0.967	0.967	0.967	0.967	0.964	0.962	0.953	0.962	0.96	0.967	0.964	0.962	0.967	0.96	0.964	0.962	0.964	0.967	0.964	0.96	0.96	0.962	0.957	0.964	0.967	0.967	0.964	0.967	0.96	0.95	0.964	0.967	0.967	0.964	0.96	0.967	0.967	0.964	0.967	0.964	0.964	0.962
JN558817	0.967	0.967	0.964	0.967	0.967	0.964	0.967	0.967	0.967	0.967	0.967	0.964	0.962	0.953	0.962	0.96	0.964	0.964	0.962	0.967	0.96	0.964	0.962	0.964	0.967	0.964	0.96	0.96	0.962	0.957	0.964	0.967	0.967	0.964	0.967	0.96	0.95	0.964	0.967	0.967	0.964	0.96	0.967	0.967	0.964	0.967	0.964	0.964	0.962
KU586174	0.967	0.967	0.964	0.967	0.967	0.964	0.967	0.967	0.967	0.967	0.967	0.964	0.962	0.953	0.962	0.96	0.964	0.964	0.962	0.967	0.96	0.964	0.962	0.964	0.967	0.964	0.96	0.96	0.962	0.957	0.964	0.967	0.967	0.964	0.967	0.96	0.95	0.964	0.967	0.967	0.964	0.96	0.967	0.967	0.964	0.967	0.964	0.964	0.962
AY144729	0.971	0.971	0.969	0.971	0.971	0.969	0.971	0.971	0.971	0.971	0.971	0.969	0.967	0.957	0.967	0.964	0.969	0.969	0.967	0.971	0.964	0.969	0.967	0.969	0.971	0.969	0.964	0.964	0.967	0.962	0.969	0.971	0.971	0.969	0.971	0.964	0.955	0.969	0.971	0.971	0.969	0.964	0.971	0.971	0.969	0.971	0.969	0.969	0.967
KP062959	0.967	0.967	0.964	0.967	0.967	0.964	0.967	0.967	0.967	0.967	0.967	0.964	0.962	0.953	0.962	0.96	0.964	0.964	0.962	0.967	0.96	0.964	0.962	0.964	0.967	0.964	0.96	0.96	0.962	0.957	0.964	0.967	0.967	0.964	0.967	0.96	0.95	0.964	0.967	0.967	0.964	0.96	0.967	0.967	0.964	0.967	0.964	0.964	0.962
LC066137	0.969	0.969	0.967	0.969	0.969	0.967	0.969	0.969	0.969	0.969	0.969	0.967	0.964	0.955	0.964	0.962	0.967	0.967	0.964	0.969	0.962	0.967	0.964	0.967	0.969	0.967	0.962	0.962	0.964	0.96	0.967	0.969	0.969	0.967	0.969	0.962	0.953	0.967	0.969	0.969	0.967	0.962	0.969	0.969	0.967	0.969	0.967	0.967	0.964
KM114613	0.967	0.967	0.964	0.967	0.967	0.964	0.967	0.967	0.967	0.967	0.967	0.964	0.962	0.953	0.962	0.96	0.964	0.964	0.962	0.967	0.96	0.964	0.962	0.964	0.967	0.964	0.96	0.96	0.962	0.957	0.964	0.967	0.967	0.964	0.967	0.96	0.95	0.964	0.967	0.967	0.964	0.96	0.967	0.967	0.964	0.967	0.96	0.964	0.962
KM114612	0.964	0.964	0.962	0.964	0.964	0.962	0.964	0.964	0.964	0.964	0.964	0.962	0.96	0.95	0.96	0.957	0.962	0.962	0.96	0.964	0.957	0.962	0.96	0.962	0.964	0.962	0.957	0.957	0.96	0.955	0.962	0.964	0.964	0.962	0.964	0.957	0.948	0.962	0.964	0.964	0.962	0.957	0.964	0.964	0.962	0.964	0.962	0.962	0.96
KM114611	0.964	0.964	0.962	0.964	0.964	0.962	0.964	0.964	0.964	0.964	0.964	0.962	0.96	0.95	0.96	0.957	0.962	0.962	0.96	0.964	0.957	0.962	0.96	0.962	0.964	0.962	0.957	0.957	0.96	0.955	0.962	0.964	0.964	0.962	0.964	0.957	0.948	0.962	0.964	0.964	0.962	0.957	0.964	0.964	0.962	0.964	0.962	0.962	0.96
AB983439	0.964	0.964	0.962	0.964	0.964	0.962	0.964	0.964	0.964	0.964	0.964	0.962	0.96	0.95	0.96	0.957	0.962	0.962	0.96	0.964	0.957	0.962	0.96	0.962	0.964	0.962	0.957	0.957	0.96	0.955	0.962	0.964	0.964	0.962	0.964	0.957	0.948	0.962	0.964	0.964	0.962	0.957	0.964	0.964	0.962	0.964	0.962	0.962	0.96
AB983438	0.967	0.967	0.964	0.967	0.967	0.964	0.967	0.967	0.967	0.967	0.967	0.964	0.962	0.953	0.962	0.96	0.964	0.964	0.962	0.967	0.96	0.964	0.962	0.964	0.967	0.964	0.96	0.96	0.962	0.957	0.964	0.967	0.967	0.964	0.967	0.96	0.95	0.964	0.967	0.967	0.964	0.96	0.967	0.967	0.964	0.967	0.964	0.964	0.962
KP062958	0.974	0.974	0.971	0.974	0.974	0.971	0.974	0.974	0.974	0.974	0.974	0.971	0.969	0.96	0.969	0.967	0.971	0.971	0.969	0.974	0.967	0.971	0.969	0.971	0.974	0.971	0.967	0.967	0.969	0.964	0.971	0.974	0.974	0.971	0.974	0.967	0.957	0.971	0.974	0.974	0.971	0.967	0.974	0.974	0.971	0.974	0.971	0.971	0.969
KP062957	0.964	0.964	0.962	0.964	0.964	0.962	0.964	0.964	0.964	0.964	0.964	0.962	0.96	0.95	0.96	0.957	0.962	0.962	0.96	0.964	0.957	0.962	0.96	0.962	0.964	0.962	0.957	0.957	0.96	0.955	0.962	0.964	0.964	0.962	0.964	0.957	0.948	0.962	0.964	0.964	0.962	0.957	0.964	0.964	0.962	0.964	0.962	0.962	0.96
KP062956	0.974	0.974	0.971	0.974	0.974	0.971	0.974	0.974	0.974	0.974	0.974	0.971	0.969	0.96	0.969	0.967	0.971	0.974	0.969	0.974	0.967	0.971	0.969	0.971	0.974	0.971	0.967	0.967	0.969	0.964	0.971	0.974	0.974	0.971	0.974	0.967	0.957	0.971	0.974	0.974	0.971	0.967	0.974	0.974	0.971	0.974	0.971	0.971	0.969
KP062955	0.967	0.967	0.964	0.967	0.967	0.964	0.967	0.967	0.967	0.967	0.967	0.964	0.962	0.953	0.962	0.96	0.964	0.964	0.962	0.967	0.96	0.964	0.962	0.964	0.967	0.964	0.96	0.96	0.962	0.957	0.964	0.967	0.967	0.964	0.967	0.96	0.95	0.964	0.967	0.967	0.964	0.96	0.967	0.967	0.964	0.967	0.964	0.964	0.962
U03775	0.967	0.967	0.964	0.967	0.967	0.964	0.967	0.967	0.967	0.967	0.967	0.964	0.962	0.953	0.962	0.96	0.964	0.964	0.962	0.967	0.96	0.964	0.962	0.964	0.967	0.964	0.96	0.96	0.962	0.957	0.964	0.967	0.967	0.964	0.967	0.96	0.95	0.964	0.967	0.967	0.964	0.96	0.967	0.967	0.964	0.967	0.964	0.964	0.962
KP062954	0.971	0.971	0.969	0.971	0.971	0.969	0.971	0.971	0.971	0.971	0.971	0.969	0.967	0.957	0.967	0.964	0.969	0.969	0.967	0.971	0.964	0.969	0.967	0.969	0.971	0.969	0.964	0.964	0.967	0.962	0.969	0.971	0.971	0.969	0.971	0.964	0.955	0.969	0.971	0.971	0.969	0.964	0.971	0.971	0.969	0.971	0.969	0.969	0.967
KU586176	0.969	0.969	0.967	0.969	0.969	0.967	0.969	0.969	0.969	0.969	0.969	0.967	0.964	0.955	0.964	0.962	0.967	0.967	0.964	0.969	0.962	0.967	0.964	0.967	0.969	0.967	0.962	0.962	0.964	0.96	0.967	0.969	0.969	0.967	0.969	0.962	0.953	0.967	0.969	0.969	0.967	0.962	0.969	0.969	0.967	0.969	0.967	0.967	0.964
KU586023	0.969	0.969	0.967	0.969	0.969	0.967	0.969	0.969	0.969	0.969	0.969	0.967	0.964	0.955	0.964	0.962	0.967	0.967	0.964	0.969	0.962	0.967	0.964	0.967	0.969	0.967	0.962	0.962	0.964	0.96	0.967	0.969	0.969	0.967	0.969	0.962	0.953	0.967	0.969	0.969	0.967	0.962	0.969	0.969	0.967	0.969	0.967	0.967	0.964
KU586170	0.969	0.969	0.967	0.969	0.969	0.967	0.969	0.969	0.969	0.969	0.969	0.967	0.964	0.955	0.964	0.962	0.967	0.967	0.964	0.969	0.962	0.967	0.964	0.967	0.969	0.967	0.962	0.962	0.964	0.96	0.967	0.969	0.969	0.967	0.969	0.962	0.953	0.967	0.969	0.969	0.967	0.962	0.969	0.969	0.967	0.969	0.967	0.967	0.964
AB509223	0.992	0.992	0.99	0.992	0.992	0.99	0.992	0.992	0.992	0.992	0.992	0.99	0.988	0.978	0.988	0.985	0.99	0.988	0.988	0.992	0.985	0.99	0.988	0.99	0.992	0.99	0.985	0.985	0.988	0.983	0.99	0.992	0.992	0.99	0.992	0.985	0.976	0.99	0.992	0.992	0.99	0.985	0.992	0.992	0.99	0.992	0.985	0.99	0.988
AB211164	0.992	0.992	0.99	0.992	0.992	0.99	0.992	0.992	0.992	0.992	0.992	0.99	0.988	0.978	0.988	0.985	0.99	0.988	0.988	0.992	0.985	0.99	0.988	0.99	0.992	0.99	0.985	0.985	0.988	0.983	0.99	0.992	0.992	0.99	0.992	0.985	0.976	0.99	0.992	0.992	0.99	0.985	0.992	0.992	0.99	0.992	0.985	0.99	0.988
KX817983	0.995	0.995	0.992	0.995	0.995	0.992	0.995	0.995	0.995	0.995	0.995	0.992	0.99	0.981	0.99	0.988	0.992	0.99	0.99	0.995	0.988	0.992	0.99	0.992	0.995	0.992	0.988	0.988	0.99	0.985	0.992	0.995	0.995	0.992	0.995	0.988	0.978	0.992	0.995	0.995	0.992	0.988	0.995	0.995	0.992	0.995	0.988	0.992	0.99
KP062966	0.995	0.995	0.992	0.995	0.995	0.992	0.995	0.995	0.995	0.995	0.995	0.992	0.99	0.981	0.99	0.988	0.992	0.99	0.99	0.995	0.988	0.992	0.99	0.992	0.995	0.992	0.988	0.988	0.99	0.985	0.992	0.995	0.995	0.992	0.995	0.988	0.978	0.992	0.995	0.995	0.992	0.988	0.995	0.995	0.992	0.995	0.988	0.992	0.99
KP062965	0.992	0.992	0.99	0.992	0.992	0.99	0.992	0.992	0.992	0.992	0.992	0.99	0.988	0.978	0.988	0.985	0.99	0.988	0.988	0.992	0.985	0.99	0.988	0.99	0.992	0.99	0.985	0.985	0.988	0.983	0.99	0.992	0.992	0.99	0.992	0.985	0.976	0.99	0.992	0.992	0.99	0.985	0.992	0.992	0.99	0.992	0.985	0.99	0.988
KP062964	0.992	0.992	0.99	0.992	0.992	0.99	0.992	0.992	0.992	0.992	0.992	0.99	0.988	0.978	0.988	0.985	0.99	0.988	0.988	0.992	0.985	0.99	0.988	0.99	0.992	0.99	0.985	0.985	0.988	0.983	0.99	0.992	0.992	0.99	0.992	0.985	0.976	0.99	0.992	0.992	0.99	0.985	0.992	0.992	0.99	0.992	0.985	0.99	0.988
JN558827	0.992	0.992	0.99	0.992	0.992	0.99	0.992	0.992	0.992	0.992	0.992	0.99	0.988	0.978	0.988	0.985	0.99	0.988	0.988	0.992	0.985	0.99	0.988	0.99	0.992	0.99	0.985	0.985	0.988	0.983	0.99	0.992	0.992	0.99	0.992	0.985	0.976	0.99	0.992	0.992	0.99	0.985	0.992	0.992	0.99	0.992	0.985	0.99	0.988
JN558820	0.992	0.992	0.99	0.992	0.992	0.99	0.992	0.992	0.992	0.992	0.992	0.99	0.988	0.978	0.988	0.985	0.99	0.988	0.988	0.992	0.985	0.99	0.988	0.99	0.992	0.99	0.985	0.985	0.988	0.983	0.99	0.992	0.992	0.99	0.992	0.985	0.976	0.99	0.992	0.992	0.99	0.985	0.992	0.992	0.99	0.992	0.985	0.99	0.988
KR261620	0.995	0.995	0.992	0.995	0.995	0.992	0.995	0.995	0.995	0.995	0.995	0.992	0.99	0.981	0.99	0.988	0.992	0.99	0.99	0.995	0.988	0.992	0.99	0.992	0.995	0.992	0.988	0.988	0.99	0.985	0.992	0.995	0.995	0.992	0.995	0.988	0.978	0.992	0.995	0.995	0.992	0.988	0.995	0.995	0.992	0.995	0.988	0.992	0.99
KR261621	0.995	0.995	0.992	0.995	0.995	0.992	0.995	0.995	0.995	0.995	0.995	0.992	0.99	0.981	0.99	0.988	0.992	0.99	0.99	0.995	0.988	0.992	0.99	0.992	0.995	0.992	0.988	0.988	0.99	0.985	0.992	0.995	0.995	0.992	0.995	0.988	0.978	0.992	0.995	0.995	0.992	0.988	0.995	0.995	0.992	0.995	0.988	0.992	0.99
KR261619	0.995	0.995	0.992	0.995	0.995	0.992	0.995	0.995	0.995	0.995	0.995	0.992	0.99	0.981	0.99	0.988	0.992	0.99	0.99	0.995	0.988	0.992	0.99	0.992	0.995	0.992	0.988	0.988	0.99	0.985	0.992	0.995	0.995	0.992	0.995	0.988	0.978	0.992	0.995	0.995	0.992	0.988	0.995	0.995	0.992	0.995	0.988	0.992	0.99
KR261618	0.995	0.995	0.992	0.995	0.995	0.992	0.995	0.995	0.995	0.995	0.995	0.992	0.99	0.981	0.99	0.988	0.992	0.99	0.99	0.995	0.988	0.992	0.99	0.992	0.995	0.992	0.988	0.988	0.99	0.985	0.992	0.995	0.995	0.992	0.995	0.988	0.978	0.992	0.995	0.995	0.992	0.988	0.995	0.995	0.992	0.995	0.988	0.992	0.99
KP314241	0.99	0.99	0.988	0.99	0.99	0.988	0.99	0.99	0.99	0.99	0.99	0.988	0.985	0.976	0.985	0.983	0.988	0.985	0.985	0.99	0.983	0.988	0.985	0.988	0.99	0.988	0.983	0.983	0.985	0.981	0.988	0.99	0.99	0.988	0.99	0.983	0.974	0.988	0.99	0.99	0.988	0.983	0.99	0.99	0.988	0.99	0.983	0.988	0.985
KP314238	0.992	0.992	0.99	0.992	0.992	0.99	0.992	0.992	0.992	0.992	0.992	0.99	0.988	0.978	0.988	0.985	0.99	0.988	0.988	0.992	0.985	0.99	0.988	0.99	0.992	0.99	0.985	0.985	0.988	0.983	0.99	0.992	0.992	0.99	0.992	0.985	0.976	0.99	0.992	0.992	0.99	0.985	0.992	0.992	0.99	0.992	0.985	0.99	0.988
MH762076	0.995	0.995	0.992	0.995	0.995	0.992	0.995	0.995	0.995	0.995	0.995	0.992	0.99	0.981	0.99	0.988	0.992	0.99	0.99	0.995	0.988	0.992	0.99	0.992	0.995	0.992	0.988	0.988	0.99	0.985	0.992	0.995	0.995	0.992	0.995	0.988	0.978	0.992	0.995	0.995	0.992	0.988	0.995	0.995	0.992	0.995	0.988	0.992	0.99
MH762075	0.992	0.992	0.99	0.992	0.992	0.99	0.992	0.992	0.992	0.992	0.992	0.99	0.988	0.978	0.988	0.985	0.99	0.988	0.988	0.992	0.985	0.992	0.988	0.99	0.992	0.99	0.985	0.985	0.988	0.983	0.99	0.992	0.992	0.99	0.992	0.985	0.976	0.99	0.992	0.992	0.99	0.985	0.992	0.992	0.99	0.992	0.985	0.99	0.988
MH762074	0.992	0.992	0.99	0.992	0.992	0.99	0.992	0.992	0.992	0.992	0.992	0.99	0.988	0.978	0.988	0.985	0.99	0.988	0.988	0.992	0.985	0.99	0.988	0.99	0.992	0.99	0.985	0.985	0.988	0.983	0.99	0.992	0.992	0.99	0.992	0.985	0.976	0.99	0.992	0.992	0.99	0.985	0.992	0.992	0.99	0.992	0.985	0.99	0.988
MH762073	0.995	0.995	0.992	0.995	0.995	0.992	0.995	0.995	0.995	0.995	0.995	0.992	0.99	0.981	0.99	0.988	0.992	0.99	0.99	0.995	0.988	0.992	0.99	0.992	0.995	0.992	0.988	0.988	0.99	0.985	0.992	0.995	0.995	0.992	0.995	0.988	0.978	0.992	0.995	0.995	0.992	0.988	0.995	0.995	0.992	0.995	0.988	0.992	0.99
MH762072	0.995	0.995	0.992	0.995	0.995	0.992	0.995	0.995	0.995	0.995	0.995	0.992	0.99	0.981	0.99	0.988	0.992	0.99	0.99	0.995	0.988	0.992	0.99	0.992	0.995	0.992	0.988	0.988	0.99	0.985	0.992	0.995	0.995	0.992	0.995	0.988	0.978	0.992	0.995	0.995	0.992	0.988	0.995	0.995	0.992	0.995	0.988	0.992	0.99
LC432126	0.992	0.992	0.99	0.992	0.992	0.99	0.992	0.992	0.992	0.992	0.992	0.99	0.988	0.978	0.988	0.985	0.99	0.988	0.988	0.992	0.985	0.99	0.988	0.99	0.992	0.99	0.985	0.985	0.988	0.983	0.99	0.992	0.992	0.99	0.992	0.985	0.976	0.99	0.992	0.992	0.99	0.985	0.992	0.992	0.99	0.992	0.985	0.99	0.988
LC432093	0.995	0.995	0.992	0.995	0.995	0.992	0.995	0.995	0.995	0.995	0.995	0.992	0.99	0.981	0.99	0.988	0.992	0.99	0.99	0.995	0.988	0.992	0.99	0.992	0.995	0.992	0.988	0.988	0.99	0.985	0.992	0.995	0.995	0.992	0.995	0.988	0.978	0.992	0.995	0.995	0.992	0.988	0.995	0.995	0.992	0.995	0.988	0.992	0.99
MG869584	0.995	0.995	0.992	0.995	0.995	0.992	0.995	0.995	0.995	0.995	0.995	0.992	0.99	0.981	0.99	0.988	0.992	0.99	0.99	0.995	0.988	0.992	0.99	0.992	0.995	0.992	0.988	0.988	0.99	0.985	0.992	0.995	0.995	0.992	0.995	0.988	0.978	0.992	0.995	0.995	0.992	0.988	0.995	0.995	0.992	0.995	0.988	0.992	0.99
MG869583	0.995	0.995	0.992	0.995	0.995	0.992	0.995	0.995	0.995	0.995	0.995	0.992	0.99	0.981	0.99	0.988	0.992	0.99	0.99	0.995	0.988	0.992	0.99	0.992	0.995	0.992	0.988	0.988	0.99	0.985	0.992	0.995	0.995	0.992	0.995	0.988	0.978	0.992	0.995	0.995	0.992	0.988	0.995	0.995	0.992	0.995	0.988	0.992	0.99
MG869532	0.995	0.995	0.992	0.995	0.995	0.992	0.995	0.995	0.995	0.995	0.995	0.992	0.99	0.981	0.99	0.988	0.992	0.99	0.99	0.995	0.988	0.992	0.99	0.992	0.995	0.992	0.988	0.988	0.99	0.985	0.992	0.995	0.995	0.992	0.995	0.988	0.978	0.992	0.995	0.995	0.992	0.988	0.995	0.995	0.992	0.995	0.988	0.992	0.99
MG869508	0.995	0.995	0.992	0.995	0.995	0.992	0.995	0.995	0.995	0.995	0.995	0.992	0.99	0.981	0.99	0.988	0.992	0.99	0.99	0.995	0.988	0.992	0.99	0.992	0.995	0.992	0.988	0.988	0.99	0.985	0.992	0.995	0.995	0.992	0.995	0.988	0.978	0.992	0.995	0.995	0.992	0.988	0.995	0.995	0.992	0.995	0.988	0.992	0.99
MG869499	0.99	0.99	0.988	0.99	0.99	0.988	0.99	0.99	0.99	0.99	0.99	0.988	0.985	0.976	0.985	0.983	0.988	0.985	0.985	0.99	0.983	0.988	0.985	0.988	0.99	0.988	0.983	0.983	0.985	0.981	0.988	0.99	0.99	0.988	0.99	0.983	0.974	0.988	0.99	0.99	0.988	0.983	0.99	0.99	0.988	0.99	0.983	0.988	0.985
MG869498	0.992	0.992	0.99	0.992	0.992	0.99	0.992	0.992	0.992	0.992	0.992	0.99	0.988	0.978	0.988	0.985	0.99	0.988	0.988	0.992	0.985	0.99	0.988	0.99	0.992	0.99	0.985	0.985	0.988	0.983	0.99	0.992	0.992	0.99	0.992	0.985	0.976	0.99	0.992	0.992	0.99	0.985	0.992	0.992	0.99	0.992	0.985	0.99	0.988
MG869486	0.992	0.992	0.99	0.992	0.992	0.99	0.992	0.992	0.992	0.992	0.992	0.99	0.988	0.978	0.988	0.985	0.99	0.988	0.988	0.992	0.985	0.99	0.988	0.99	0.992	0.99	0.985	0.985	0.988	0.983	0.99	0.992	0.992	0.99	0.992	0.985	0.976	0.99	0.992	0.992	0.99	0.985	0.992	0.992	0.99	0.992	0.985	0.99	0.988
MW721591	0.99	0.99	0.988	0.99	0.99	0.988	0.99	0.99	0.99	0.99	0.99	0.988	0.985	0.976	0.985	0.983	0.988	0.985	0.985	0.99	0.983	0.988	0.985	0.988	0.99	0.988	0.983	0.983	0.985	0.981	0.988	0.99	0.99	0.988	0.99	0.983	0.974	0.988	0.99	0.99	0.988	0.983	0.99	0.99	0.988	0.99	0.983	0.988	0.985
MW692362	0.995	0.995	0.992	0.995	0.995	0.992	0.995	0.995	0.995	0.995	0.995	0.992	0.99	0.981	0.99	0.988	0.992	0.99	0.99	0.995	0.988	0.992	0.99	0.992	0.995	0.992	0.988	0.988	0.99	0.985	0.992	0.995	0.995	0.992	0.995	0.988	0.978	0.992	0.995	0.995	0.992	0.988	0.995	0.995	0.992	0.995	0.988	0.992	0.99
FJ389576	0.995	0.995	0.992	0.995	0.995	0.992	0.995	0.995	0.995	0.995	0.995	0.992	0.99	0.981	0.99	0.988	0.992	0.99	0.99	0.995	0.988	0.992	0.99	0.992	0.995	0.992	0.988	0.988	0.99	0.985	0.992	0.995	0.995	0.992	0.995	0.988	0.978	0.992	0.995	0.995	0.992	0.988	0.995	0.995	0.992	0.995	0.988	0.992	0.99
FJ389574	0.995	0.995	0.992	0.995	0.995	0.992	0.995	0.995	0.995	0.995	0.995	0.992	0.99	0.981	0.99	0.988	0.992	0.99	0.99	0.995	0.988	0.992	0.99	0.992	0.995	0.992	0.988	0.988	0.99	0.985	0.992	0.995	0.995	0.992	0.995	0.988	0.978	0.992	0.995	0.995	0.992	0.988	0.995	0.995	0.992	0.995	0.988	0.992	0.99
EU709493	0.995	0.995	0.992	0.995	0.995	0.992	0.995	0.995	0.995	0.995	0.995	0.992	0.99	0.981	0.99	0.988	0.992	0.99	0.99	0.995	0.988	0.992	0.99	0.992	0.995	0.992	0.988	0.988	0.99	0.985	0.992	0.995	0.995	0.992	0.995	0.988	0.978	0.992	0.995	0.995	0.992	0.988	0.995	0.995	0.992	0.995	0.988	0.992	0.99
AB196721	0.976	0.976	0.974	0.976	0.976	0.974	0.976	0.976	0.976	0.976	0.976	0.974	0.971	0.962	0.971	0.969	0.974	0.976	0.971	0.976	0.969	0.974	0.971	0.974	0.976	0.974	0.969	0.969	0.971	0.967	0.974	0.976	0.976	0.974	0.976	0.969	0.96	0.974	0.976	0.976	0.974	0.969	0.976	0.976	0.974	0.976	0.974	0.974	0.971
AB196720	0.974	0.974	0.971	0.974	0.974	0.971	0.974	0.974	0.974	0.974	0.974	0.971	0.969	0.96	0.969	0.967	0.971	0.974	0.969	0.974	0.967	0.971	0.969	0.971	0.974	0.971	0.967	0.967	0.969	0.964	0.971	0.974	0.974	0.971	0.974	0.967	0.957	0.971	0.974	0.974	0.971	0.967	0.974	0.974	0.971	0.974	0.971	0.971	0.969
DQ458808	0.976	0.976	0.974	0.976	0.976	0.974	0.976	0.976	0.976	0.976	0.976	0.974	0.971	0.962	0.971	0.969	0.974	0.971	0.971	0.976	0.969	0.974	0.971	0.974	0.976	0.974	0.969	0.969	0.971	0.967	0.974	0.976	0.976	0.974	0.976	0.969	0.96	0.974	0.976	0.976	0.974	0.969	0.976	0.976	0.974	0.976	0.974	0.974	0.971
DQ342324	0.976	0.976	0.974	0.976	0.976	0.974	0.976	0.976	0.976	0.976	0.976	0.974	0.971	0.962	0.971	0.969	0.974	0.971	0.971	0.976	0.969	0.974	0.971	0.974	0.976	0.974	0.969	0.969	0.971	0.967	0.974	0.976	0.976	0.974	0.976	0.969	0.96	0.974	0.976	0.976	0.974	0.969	0.976	0.976	0.974	0.976	0.974	0.974	0.971
GU223365	0.974	0.974	0.971	0.974	0.974	0.971	0.974	0.974	0.974	0.974	0.974	0.971	0.969	0.96	0.969	0.967	0.971	0.974	0.969	0.974	0.967	0.971	0.969	0.971	0.974	0.971	0.967	0.967	0.969	0.964	0.971	0.974	0.974	0.971	0.974	0.967	0.957	0.971	0.974	0.974	0.971	0.967	0.974	0.974	0.971	0.974	0.971	0.971	0.969
EU368729	0.976	0.976	0.974	0.976	0.976	0.974	0.976	0.976	0.976	0.976	0.976	0.974	0.971	0.962	0.971	0.969	0.974	0.976	0.971	0.976	0.969	0.974	0.971	0.974	0.976	0.974	0.969	0.969	0.971	0.967	0.974	0.976	0.976	0.974	0.976	0.969	0.96	0.974	0.976	0.976	0.974	0.974	0.976	0.976	0.974	0.976	0.974	0.974	0.971
EU368728	0.974	0.974	0.971	0.974	0.974	0.971	0.974	0.974	0.974	0.974	0.974	0.971	0.969	0.96	0.969	0.967	0.971	0.974	0.969	0.974	0.967	0.971	0.969	0.971	0.974	0.971	0.967	0.967	0.969	0.964	0.971	0.974	0.974	0.971	0.974	0.967	0.957	0.971	0.974	0.974	0.971	0.967	0.974	0.974	0.971	0.974	0.971	0.971	0.969
EU368727	0.976	0.976	0.974	0.976	0.976	0.974	0.976	0.976	0.976	0.976	0.976	0.974	0.971	0.962	0.971	0.969	0.974	0.976	0.971	0.976	0.969	0.974	0.971	0.974	0.976	0.974	0.969	0.969	0.971	0.967	0.974	0.976	0.976	0.974	0.976	0.969	0.96	0.974	0.976	0.976	0.974	0.969	0.976	0.976	0.974	0.976	0.974	0.974	0.971
MK814406	0.976	0.976	0.974	0.976	0.976	0.974	0.976	0.976	0.976	0.976	0.976	0.974	0.971	0.962	0.971	0.969	0.974	0.971	0.971	0.976	0.969	0.974	0.971	0.974	0.976	0.974	0.969	0.969	0.971	0.967	0.974	0.976	0.976	0.974	0.976	0.969	0.96	0.974	0.976	0.976	0.974	0.969	0.976	0.976	0.974	0.976	0.974	0.974	0.971
MF289483	0.967	0.967	0.964	0.967	0.967	0.964	0.967	0.967	0.967	0.967	0.967	0.964	0.962	0.953	0.962	0.96	0.964	0.964	0.962	0.967	0.96	0.964	0.962	0.964	0.967	0.964	0.96	0.96	0.962	0.957	0.964	0.967	0.967	0.964	0.967	0.96	0.95	0.964	0.967	0.967	0.964	0.96	0.967	0.967	0.964	0.967	0.964	0.964	0.962
LC334014	0.976	0.976	0.974	0.976	0.976	0.974	0.976	0.976	0.976	0.976	0.976	0.974	0.971	0.962	0.971	0.969	0.974	0.971	0.971	0.976	0.969	0.974	0.971	0.974	0.976	0.974	0.969	0.969	0.971	0.967	0.974	0.976	0.976	0.974	0.976	0.969	0.96	0.974	0.976	0.976	0.974	0.969	0.976	0.976	0.974	0.976	0.974	0.974	0.971
KR611719	0.976	0.976	0.974	0.976	0.976	0.974	0.976	0.976	0.976	0.976	0.976	0.974	0.971	0.962	0.971	0.969	0.974	0.971	0.971	0.976	0.969	0.974	0.971	0.974	0.976	0.974	0.969	0.969	0.971	0.967	0.974	0.976	0.976	0.974	0.976	0.969	0.96	0.974	0.976	0.976	0.974	0.969	0.976	0.976	0.974	0.976	0.974	0.974	0.971
KR611717	0.971	0.971	0.969	0.971	0.971	0.969	0.971	0.971	0.971	0.971	0.971	0.969	0.967	0.957	0.967	0.964	0.969	0.967	0.967	0.971	0.964	0.969	0.967	0.969	0.971	0.969	0.964	0.964	0.967	0.962	0.969	0.971	0.971	0.969	0.971	0.964	0.955	0.969	0.971	0.971	0.969	0.964	0.971	0.971	0.969	0.971	0.969	0.969	0.967
KR611716	0.976	0.976	0.974	0.976	0.976	0.974	0.976	0.976	0.976	0.976	0.976	0.974	0.971	0.962	0.971	0.969	0.974	0.971	0.971	0.976	0.969	0.974	0.971	0.974	0.976	0.974	0.969	0.969	0.971	0.967	0.974	0.976	0.976	0.974	0.976	0.969	0.96	0.974	0.976	0.976	0.974	0.969	0.976	0.976	0.974	0.976	0.974	0.974	0.971
KR002115	0.976	0.976	0.974	0.976	0.976	0.974	0.976	0.976	0.976	0.976	0.976	0.974	0.971	0.962	0.971	0.969	0.974	0.976	0.971	0.976	0.969	0.974	0.971	0.974	0.976	0.974	0.969	0.969	0.971	0.967	0.974	0.976	0.976	0.974	0.976	0.969	0.96	0.974	0.976	0.976	0.974	0.969	0.976	0.976	0.974	0.976	0.974	0.974	0.971
KR002112	0.971	0.971	0.969	0.971	0.971	0.969	0.971	0.971	0.971	0.971	0.971	0.969	0.967	0.957	0.967	0.964	0.969	0.967	0.967	0.971	0.964	0.969	0.967	0.969	0.971	0.969	0.964	0.964	0.967	0.967	0.969	0.971	0.971	0.969	0.971	0.964	0.955	0.969	0.971	0.971	0.969	0.964	0.971	0.971	0.969	0.971	0.969	0.969	0.967
JX173651	0.974	0.974	0.971	0.974	0.974	0.971	0.974	0.974	0.974	0.974	0.974	0.971	0.969	0.96	0.969	0.967	0.971	0.969	0.969	0.974	0.967	0.971	0.969	0.971	0.974	0.971	0.967	0.967	0.969	0.964	0.971	0.974	0.974	0.971	0.974	0.967	0.957	0.971	0.974	0.974	0.971	0.967	0.974	0.974	0.971	0.974	0.971	0.971	0.969
JN558811	0.971	0.971	0.969	0.971	0.971	0.969	0.971	0.971	0.971	0.971	0.971	0.969	0.971	0.957	0.967	0.964	0.969	0.967	0.967	0.971	0.964	0.969	0.967	0.969	0.971	0.969	0.964	0.964	0.967	0.962	0.969	0.971	0.971	0.969	0.971	0.964	0.955	0.969	0.971	0.971	0.969	0.964	0.971	0.971	0.969	0.971	0.969	0.969	0.967
JN862825	0.974	0.974	0.971	0.974	0.974	0.971	0.974	0.974	0.974	0.974	0.974	0.971	0.969	0.96	0.969	0.967	0.971	0.969	0.969	0.974	0.967	0.971	0.969	0.971	0.974	0.971	0.967	0.967	0.969	0.964	0.971	0.974	0.974	0.971	0.974	0.967	0.957	0.971	0.974	0.974	0.971	0.967	0.974	0.974	0.971	0.974	0.971	0.971	0.969
HQ872465	0.976	0.976	0.974	0.976	0.976	0.974	0.976	0.976	0.976	0.976	0.976	0.974	0.971	0.962	0.971	0.969	0.974	0.971	0.971	0.976	0.969	0.974	0.971	0.974	0.976	0.974	0.969	0.969	0.971	0.967	0.974	0.976	0.976	0.974	0.976	0.969	0.96	0.974	0.976	0.976	0.974	0.969	0.976	0.976	0.974	0.976	0.974	0.974	0.971
HQ872464	0.976	0.976	0.974	0.976	0.976	0.974	0.976	0.976	0.976	0.976	0.976	0.974	0.971	0.962	0.971	0.969	0.974	0.971	0.971	0.976	0.969	0.974	0.971	0.974	0.976	0.974	0.969	0.969	0.971	0.967	0.974	0.976	0.976	0.974	0.976	0.969	0.96	0.974	0.976	0.976	0.974	0.969	0.976	0.976	0.974	0.976	0.974	0.974	0.971
HQ872463	0.976	0.976	0.974	0.976	0.976	0.974	0.976	0.976	0.976	0.976	0.976	0.974	0.971	0.962	0.971	0.969	0.974	0.971	0.971	0.976	0.969	0.974	0.971	0.974	0.976	0.974	0.969	0.969	0.971	0.967	0.974	0.976	0.976	0.974	0.976	0.969	0.96	0.974	0.976	0.976	0.974	0.969	0.976	0.976	0.974	0.976	0.974	0.974	0.971
HM439430	0.976	0.976	0.974	0.976	0.976	0.974	0.976	0.976	0.976	0.976	0.976	0.974	0.971	0.962	0.971	0.969	0.974	0.971	0.971	0.976	0.969	0.974	0.971	0.974	0.976	0.974	0.969	0.969	0.971	0.967	0.974	0.976	0.976	0.974	0.976	0.969	0.96	0.974	0.976	0.976	0.974	0.969	0.976	0.976	0.974	0.976	0.974	0.974	0.971
AY969015	0.974	0.974	0.971	0.974	0.974	0.971	0.974	0.974	0.974	0.974	0.974	0.971	0.969	0.96	0.969	0.967	0.971	0.969	0.969	0.974	0.967	0.971	0.969	0.971	0.974	0.971	0.967	0.967	0.969	0.964	0.971	0.974	0.974	0.971	0.974	0.967	0.957	0.971	0.974	0.974	0.971	0.967	0.974	0.974	0.971	0.974	0.971	0.971	0.969
AY969014	0.976	0.976	0.974	0.976	0.976	0.974	0.976	0.976	0.976	0.976	0.976	0.974	0.971	0.962	0.971	0.969	0.974	0.971	0.971	0.976	0.969	0.974	0.971	0.974	0.976	0.974	0.969	0.969	0.971	0.967	0.974	0.976	0.976	0.974	0.976	0.969	0.96	0.974	0.976	0.976	0.974	0.969	0.976	0.976	0.974	0.976	0.974	0.974	0.971
AY969013	0.976	0.976	0.974	0.976	0.976	0.974	0.976	0.976	0.976	0.976	0.976	0.974	0.971	0.962	0.971	0.969	0.974	0.971	0.971	0.976	0.969	0.974	0.971	0.974	0.976	0.974	0.969	0.969	0.971	0.967	0.974	0.976	0.976	0.974	0.976	0.969	0.96	0.974	0.976	0.976	0.974	0.969	0.976	0.976	0.974	0.976	0.974	0.974	0.971
AY969011	0.976	0.976	0.974	0.976	0.976	0.974	0.976	0.976	0.976	0.976	0.976	0.974	0.971	0.962	0.971	0.969	0.974	0.971	0.971	0.976	0.969	0.974	0.971	0.974	0.976	0.974	0.969	0.969	0.971	0.967	0.974	0.976	0.976	0.974	0.976	0.969	0.96	0.974	0.976	0.976	0.974	0.969	0.976	0.976	0.974	0.976	0.974	0.974	0.971
AY969012	0.974	0.974	0.971	0.974	0.974	0.971	0.974	0.974	0.974	0.974	0.974	0.971	0.969	0.96	0.969	0.967	0.971	0.969	0.969	0.974	0.967	0.971	0.969	0.971	0.974	0.971	0.967	0.967	0.969	0.964	0.974	0.974	0.974	0.971	0.974	0.967	0.957	0.971	0.974	0.974	0.971	0.967	0.974	0.974	0.971	0.974	0.971	0.971	0.969
AY969010	0.974	0.974	0.971	0.974	0.974	0.971	0.974	0.974	0.974	0.974	0.974	0.971	0.969	0.96	0.969	0.967	0.971	0.969	0.969	0.974	0.967	0.971	0.969	0.971	0.974	0.971	0.967	0.967	0.969	0.964	0.971	0.974	0.974	0.971	0.974	0.967	0.957	0.971	0.974	0.974	0.971	0.967	0.974	0.974	0.971	0.974	0.971	0.971	0.969
MH722235	0.976	0.976	0.974	0.976	0.976	0.974	0.976	0.976	0.976	0.976	0.976	0.974	0.971	0.962	0.971	0.969	0.974	0.971	0.971	0.976	0.969	0.974	0.971	0.974	0.976	0.974	0.969	0.969	0.971	0.967	0.974	0.976	0.976	0.974	0.976	0.969	0.96	0.974	0.976	0.976	0.974	0.969	0.976	0.976	0.974	0.976	0.974	0.974	0.971
MH722233	0.976	0.976	0.974	0.976	0.976	0.974	0.976	0.976	0.976	0.976	0.976	0.974	0.971	0.962	0.971	0.969	0.974	0.971	0.971	0.976	0.969	0.974	0.971	0.974	0.976	0.974	0.969	0.969	0.971	0.967	0.974	0.976	0.976	0.974	0.976	0.969	0.96	0.974	0.976	0.976	0.974	0.969	0.976	0.976	0.974	0.976	0.974	0.974	0.971
KP062963	0.976	0.976	0.974	0.976	0.976	0.974	0.976	0.976	0.976	0.976	0.976	0.974	0.971	0.962	0.971	0.969	0.974	0.976	0.971	0.976	0.969	0.974	0.971	0.974	0.976	0.974	0.969	0.969	0.971	0.967	0.974	0.976	0.976	0.974	0.976	0.969	0.96	0.974	0.976	0.976	0.974	0.969	0.976	0.976	0.974	0.976	0.974	0.974	0.971
KP062962	0.971	0.971	0.969	0.971	0.971	0.969	0.971	0.971	0.971	0.971	0.971	0.969	0.967	0.957	0.967	0.964	0.969	0.971	0.967	0.971	0.964	0.969	0.967	0.969	0.967	0.969	0.964	0.964	0.967	0.962	0.969	0.971	0.971	0.969	0.971	0.964	0.955	0.969	0.971	0.971	0.969	0.964	0.971	0.971	0.969	0.971	0.969	0.969	0.967
KY114936	0.974	0.974	0.971	0.974	0.974	0.971	0.974	0.974	0.974	0.974	0.974	0.971	0.969	0.96	0.969	0.967	0.971	0.969	0.969	0.974	0.967	0.971	0.969	0.971	0.974	0.971	0.967	0.967	0.969	0.964	0.971	0.974	0.974	0.971	0.974	0.967	0.957	0.971	0.974	0.974	0.971	0.967	0.974	0.974	0.971	0.974	0.971	0.971	0.969
M73224	0.976	0.976	0.974	0.976	0.976	0.974	0.976	0.976	0.976	0.976	0.976	0.974	0.971	0.962	0.971	0.969	0.974	0.971	0.971	0.976	0.969	0.974	0.971	0.974	0.976	0.974	0.969	0.969	0.971	0.967	0.974	0.976	0.976	0.974	0.976	0.969	0.96	0.974	0.976	0.976	0.974	0.969	0.976	0.976	0.974	0.976	0.974	0.974	0.971
AF172164	0.976	0.976	0.974	0.976	0.976	0.974	0.976	0.976	0.976	0.976	0.976	0.974	0.971	0.962	0.971	0.969	0.974	0.971	0.971	0.976	0.969	0.974	0.971	0.974	0.976	0.974	0.969	0.969	0.971	0.967	0.974	0.976	0.976	0.974	0.976	0.969	0.96	0.974	0.976	0.976	0.974	0.969	0.976	0.976	0.974	0.976	0.974	0.974	0.971
KF569916	0.971	0.971	0.969	0.971	0.971	0.969	0.971	0.971	0.971	0.971	0.971	0.969	0.967	0.957	0.967	0.964	0.969	0.969	0.967	0.971	0.964	0.969	0.967	0.969	0.971	0.969	0.964	0.964	0.967	0.962	0.969	0.971	0.971	0.969	0.971	0.964	0.955	0.969	0.971	0.971	0.969	0.964	0.971	0.971	0.969	0.971	0.969	0.969	0.967
KF569910	0.978	0.978	0.976	0.978	0.978	0.976	0.978	0.978	0.978	0.978	0.978	0.976	0.974	0.964	0.974	0.971	0.976	0.974	0.974	0.978	0.971	0.976	0.974	0.976	0.978	0.976	0.971	0.971	0.974	0.969	0.976	0.978	0.978	0.976	0.978	0.971	0.962	0.976	0.978	0.978	0.976	0.971	0.978	0.978	0.976	0.978	0.976	0.976	0.974
KF569909	0.981	0.981	0.978	0.981	0.981	0.978	0.981	0.981	0.981	0.981	0.981	0.978	0.976	0.967	0.976	0.974	0.978	0.976	0.976	0.981	0.974	0.978	0.976	0.978	0.981	0.978	0.974	0.974	0.976	0.971	0.978	0.981	0.981	0.978	0.981	0.974	0.964	0.978	0.981	0.981	0.978	0.974	0.981	0.981	0.978	0.981	0.978	0.978	0.976
KF569908	0.981	0.981	0.978	0.981	0.981	0.978	0.981	0.981	0.981	0.981	0.981	0.978	0.976	0.967	0.976	0.974	0.978	0.976	0.976	0.981	0.974	0.978	0.976	0.978	0.981	0.978	0.974	0.974	0.976	0.971	0.978	0.981	0.981	0.978	0.981	0.974	0.964	0.978	0.981	0.981	0.978	0.974	0.981	0.981	0.978	0.981	0.978	0.978	0.976
AF303467	0.969	0.969	0.967	0.969	0.969	0.967	0.969	0.969	0.969	0.969	0.969	0.967	0.964	0.955	0.964	0.962	0.967	0.967	0.964	0.969	0.962	0.967	0.964	0.967	0.969	0.967	0.962	0.962	0.964	0.96	0.967	0.969	0.969	0.967	0.969	0.962	0.953	0.967	0.969	0.969	0.967	0.962	0.969	0.969	0.967	0.969	0.967	0.967	0.964
MH762081	0.969	0.969	0.967	0.969	0.969	0.967	0.969	0.969	0.969	0.969	0.969	0.967	0.964	0.955	0.964	0.962	0.967	0.967	0.964	0.969	0.962	0.967	0.964	0.967	0.969	0.967	0.962	0.962	0.964	0.96	0.967	0.969	0.969	0.967	0.969	0.962	0.953	0.967	0.969	0.969	0.967	0.962	0.969	0.969	0.967	0.969	0.967	0.967	0.964
JN121378	0.969	0.969	0.967	0.969	0.969	0.967	0.969	0.969	0.969	0.969	0.969	0.967	0.964	0.955	0.964	0.962	0.967	0.967	0.964	0.969	0.962	0.967	0.964	0.967	0.969	0.967	0.962	0.962	0.964	0.96	0.967	0.969	0.969	0.967	0.969	0.962	0.953	0.967	0.969	0.969	0.967	0.962	0.969	0.969	0.967	0.969	0.967	0.967	0.964
KP939256	0.969	0.969	0.967	0.969	0.969	0.967	0.969	0.969	0.969	0.969	0.969	0.967	0.964	0.955	0.964	0.962	0.967	0.967	0.964	0.969	0.962	0.967	0.964	0.967	0.969	0.967	0.962	0.962	0.964	0.96	0.967	0.969	0.969	0.967	0.969	0.962	0.953	0.967	0.969	0.969	0.967	0.962	0.969	0.969	0.967	0.969	0.967	0.967	0.964
KP939254	0.971	0.971	0.969	0.971	0.971	0.969	0.971	0.971	0.971	0.971	0.971	0.969	0.967	0.957	0.967	0.964	0.969	0.969	0.967	0.971	0.964	0.969	0.967	0.969	0.971	0.969	0.964	0.964	0.967	0.962	0.969	0.971	0.971	0.969	0.971	0.964	0.955	0.969	0.971	0.971	0.969	0.964	0.971	0.971	0.969	0.971	0.969	0.969	0.967
KP006406	0.971	0.971	0.969	0.971	0.971	0.969	0.971	0.971	0.971	0.971	0.971	0.969	0.967	0.957	0.967	0.964	0.969	0.969	0.967	0.971	0.964	0.969	0.967	0.969	0.971	0.969	0.964	0.964	0.967	0.962	0.969	0.971	0.971	0.969	0.971	0.964	0.955	0.969	0.971	0.971	0.969	0.964	0.971	0.971	0.969	0.971	0.969	0.969	0.967
KP006405	0.971	0.971	0.969	0.971	0.971	0.969	0.971	0.971	0.971	0.971	0.971	0.969	0.967	0.957	0.967	0.964	0.969	0.969	0.967	0.971	0.964	0.969	0.967	0.969	0.971	0.969	0.964	0.964	0.967	0.962	0.969	0.971	0.971	0.969	0.971	0.964	0.955	0.969	0.971	0.971	0.969	0.964	0.971	0.971	0.969	0.971	0.969	0.969	0.967
KP006404	0.967	0.967	0.964	0.967	0.967	0.964	0.967	0.967	0.967	0.967	0.967	0.964	0.962	0.953	0.962	0.96	0.964	0.964	0.962	0.967	0.96	0.964	0.962	0.964	0.967	0.964	0.96	0.96	0.962	0.957	0.964	0.967	0.967	0.964	0.967	0.96	0.95	0.964	0.967	0.967	0.964	0.96	0.967	0.967	0.964	0.967	0.964	0.964	0.962
KP006403	0.967	0.967	0.964	0.967	0.967	0.964	0.967	0.967	0.967	0.967	0.967	0.964	0.962	0.953	0.962	0.96	0.964	0.964	0.962	0.967	0.96	0.964	0.962	0.964	0.967	0.964	0.96	0.96	0.962	0.957	0.964	0.967	0.967	0.964	0.967	0.96	0.95	0.964	0.967	0.967	0.964	0.96	0.967	0.967	0.964	0.967	0.964	0.964	0.962
KP006401	0.971	0.971	0.969	0.971	0.971	0.969	0.971	0.971	0.971	0.971	0.971	0.969	0.967	0.957	0.967	0.964	0.969	0.969	0.967	0.971	0.964	0.969	0.967	0.969	0.971	0.969	0.964	0.964	0.967	0.962	0.969	0.971	0.971	0.969	0.971	0.964	0.955	0.969	0.971	0.971	0.969	0.964	0.971	0.971	0.969	0.971	0.969	0.969	0.967
KP006400	0.969	0.969	0.967	0.969	0.969	0.967	0.969	0.969	0.969	0.969	0.969	0.967	0.964	0.955	0.964	0.962	0.967	0.967	0.964	0.969	0.962	0.967	0.964	0.967	0.969	0.967	0.962	0.962	0.964	0.96	0.967	0.969	0.969	0.967	0.969	0.962	0.953	0.967	0.969	0.969	0.967	0.962	0.969	0.969	0.967	0.969	0.967	0.967	0.964
KP006399	0.969	0.969	0.967	0.969	0.969	0.967	0.969	0.969	0.969	0.969	0.969	0.967	0.964	0.955	0.964	0.962	0.967	0.967	0.964	0.969	0.962	0.967	0.964	0.967	0.969	0.967	0.962	0.962	0.964	0.96	0.967	0.969	0.969	0.967	0.969	0.962	0.953	0.967	0.969	0.969	0.967	0.962	0.969	0.969	0.967	0.969	0.967	0.967	0.964
KP006397	0.969	0.969	0.967	0.969	0.969	0.967	0.969	0.969	0.969	0.969	0.969	0.967	0.964	0.955	0.964	0.962	0.967	0.967	0.964	0.969	0.962	0.967	0.964	0.967	0.969	0.967	0.962	0.962	0.964	0.96	0.967	0.969	0.969	0.967	0.969	0.962	0.953	0.967	0.969	0.969	0.967	0.962	0.969	0.969	0.967	0.969	0.967	0.967	0.964
KJ659045	0.969	0.969	0.967	0.969	0.969	0.967	0.969	0.969	0.969	0.969	0.969	0.967	0.964	0.955	0.964	0.962	0.967	0.967	0.964	0.969	0.962	0.967	0.964	0.967	0.969	0.967	0.962	0.962	0.964	0.96	0.967	0.969	0.969	0.967	0.969	0.962	0.953	0.967	0.969	0.969	0.967	0.962	0.969	0.969	0.967	0.969	0.967	0.967	0.964
KX447505	0.969	0.969	0.967	0.969	0.969	0.967	0.969	0.969	0.969	0.969	0.969	0.967	0.964	0.955	0.964	0.962	0.967	0.967	0.964	0.969	0.962	0.967	0.964	0.967	0.969	0.967	0.962	0.962	0.964	0.96	0.967	0.969	0.969	0.967	0.969	0.962	0.953	0.967	0.969	0.969	0.967	0.962	0.969	0.969	0.967	0.969	0.967	0.967	0.964
MF289478	0.967	0.967	0.964	0.967	0.967	0.964	0.967	0.967	0.967	0.967	0.967	0.964	0.962	0.953	0.962	0.96	0.964	0.964	0.962	0.967	0.96	0.964	0.962	0.964	0.967	0.964	0.96	0.96	0.962	0.957	0.964	0.967	0.967	0.964	0.967	0.96	0.95	0.964	0.967	0.967	0.964	0.96	0.967	0.967	0.964	0.967	0.964	0.964	0.962
JN558826	0.969	0.969	0.967	0.969	0.969	0.967	0.969	0.969	0.969	0.969	0.969	0.967	0.964	0.955	0.964	0.962	0.967	0.967	0.964	0.969	0.962	0.967	0.964	0.967	0.969	0.967	0.962	0.962	0.964	0.96	0.967	0.969	0.969	0.967	0.969	0.962	0.953	0.967	0.969	0.969	0.967	0.962	0.969	0.969	0.967	0.969	0.967	0.967	0.964
JN558821	0.969	0.969	0.967	0.969	0.969	0.967	0.969	0.969	0.969	0.969	0.969	0.967	0.964	0.955	0.964	0.962	0.967	0.967	0.964	0.969	0.962	0.967	0.964	0.967	0.969	0.967	0.962	0.962	0.964	0.96	0.967	0.969	0.969	0.967	0.969	0.962	0.953	0.967	0.969	0.969	0.967	0.962	0.969	0.969	0.967	0.969	0.967	0.967	0.964
KY594914	0.967	0.967	0.964	0.967	0.967	0.964	0.967	0.967	0.967	0.967	0.967	0.964	0.962	0.953	0.962	0.96	0.964	0.964	0.962	0.967	0.96	0.964	0.962	0.964	0.967	0.964	0.96	0.96	0.962	0.957	0.964	0.967	0.967	0.964	0.967	0.96	0.95	0.964	0.967	0.967	0.964	0.96	0.967	0.967	0.964	0.967	0.964	0.964	0.962
MK506833	0.969	0.969	0.967	0.969	0.969	0.967	0.969	0.969	0.969	0.969	0.969	0.967	0.964	0.955	0.964	0.962	0.967	0.967	0.964	0.969	0.962	0.967	0.964	0.967	0.969	0.967	0.962	0.962	0.964	0.96	0.967	0.969	0.969	0.967	0.969	0.962	0.953	0.967	0.969	0.969	0.967	0.962	0.969	0.969	0.967	0.969	0.967	0.967	0.964
MN630836	0.969	0.969	0.967	0.969	0.969	0.967	0.969	0.969	0.969	0.969	0.969	0.967	0.964	0.955	0.964	0.962	0.967	0.967	0.964	0.969	0.962	0.967	0.964	0.967	0.969	0.967	0.962	0.962	0.964	0.96	0.967	0.969	0.969	0.967	0.969	0.962	0.953	0.967	0.969	0.969	0.967	0.962	0.969	0.969	0.967	0.969	0.967	0.967	0.964
MN630835	0.967	0.967	0.964	0.967	0.967	0.964	0.967	0.967	0.967	0.967	0.967	0.964	0.962	0.953	0.962	0.96	0.964	0.964	0.962	0.967	0.96	0.964	0.962	0.964	0.967	0.964	0.96	0.96	0.962	0.957	0.964	0.967	0.967	0.964	0.967	0.96	0.95	0.964	0.967	0.967	0.964	0.96	0.967	0.967	0.964	0.967	0.964	0.964	0.962
MN630834	0.967	0.967	0.964	0.967	0.967	0.964	0.967	0.967	0.967	0.967	0.967	0.964	0.962	0.953	0.962	0.96	0.964	0.964	0.962	0.967	0.96	0.964	0.962	0.964	0.967	0.964	0.96	0.96	0.962	0.957	0.964	0.967	0.967	0.964	0.967	0.96	0.95	0.964	0.967	0.967	0.964	0.96	0.967	0.967	0.964	0.967	0.964	0.964	0.962
AY530806	0.969	0.969	0.967	0.969	0.969	0.967	0.969	0.969	0.969	0.969	0.969	0.967	0.964	0.955	0.964	0.962	0.967	0.967	0.964	0.969	0.962	0.967	0.964	0.967	0.969	0.967	0.962	0.962	0.964	0.96	0.967	0.969	0.969	0.967	0.969	0.962	0.953	0.967	0.969	0.969	0.967	0.962	0.969	0.969	0.967	0.969	0.967	0.967	0.964
KU586183	0.969	0.969	0.967	0.969	0.969	0.967	0.969	0.969	0.969	0.969	0.969	0.967	0.964	0.955	0.964	0.962	0.967	0.967	0.964	0.969	0.962	0.967	0.964	0.967	0.969	0.967	0.962	0.962	0.964	0.96	0.967	0.969	0.969	0.967	0.969	0.962	0.953	0.967	0.969	0.969	0.967	0.962	0.969	0.969	0.967	0.969	0.967	0.967	0.964
KU586175	0.969	0.969	0.967	0.969	0.969	0.967	0.969	0.969	0.969	0.969	0.969	0.967	0.964	0.955	0.964	0.962	0.967	0.967	0.964	0.969	0.962	0.967	0.964	0.967	0.969	0.967	0.962	0.962	0.964	0.96	0.967	0.969	0.969	0.967	0.969	0.962	0.953	0.967	0.969	0.969	0.967	0.962	0.969	0.969	0.967	0.969	0.967	0.967	0.964
KU586172	0.967	0.967	0.964	0.967	0.967	0.964	0.967	0.967	0.967	0.967	0.967	0.964	0.962	0.953	0.962	0.96	0.964	0.964	0.962	0.967	0.96	0.964	0.962	0.964	0.967	0.964	0.96	0.96	0.962	0.957	0.964	0.967	0.967	0.964	0.967	0.96	0.95	0.964	0.967	0.967	0.964	0.96	0.967	0.967	0.964	0.967	0.964	0.964	0.962
KU586168	0.969	0.969	0.967	0.969	0.969	0.967	0.969	0.969	0.969	0.969	0.969	0.967	0.964	0.955	0.964	0.962	0.967	0.964	0.964	0.969	0.962	0.967	0.964	0.967	0.969	0.967	0.962	0.962	0.964	0.96	0.967	0.969	0.969	0.967	0.969	0.962	0.953	0.967	0.969	0.969	0.967	0.962	0.969	0.969	0.967	0.969	0.967	0.967	0.964
KU586161	0.967	0.967	0.964	0.967	0.967	0.964	0.967	0.967	0.967	0.967	0.967	0.964	0.962	0.953	0.962	0.96	0.964	0.964	0.962	0.967	0.96	0.964	0.962	0.964	0.967	0.964	0.96	0.96	0.962	0.957	0.964	0.967	0.967	0.964	0.967	0.96	0.95	0.964	0.967	0.967	0.964	0.96	0.967	0.967	0.964	0.967	0.964	0.964	0.962
KU586159	0.971	0.971	0.969	0.971	0.971	0.969	0.971	0.971	0.971	0.971	0.971	0.969	0.967	0.957	0.967	0.964	0.969	0.969	0.967	0.971	0.964	0.969	0.967	0.969	0.971	0.969	0.964	0.964	0.967	0.962	0.969	0.971	0.971	0.969	0.971	0.964	0.955	0.969	0.971	0.971	0.969	0.964	0.971	0.971	0.969	0.971	0.969	0.969	0.967
KU586124	0.967	0.967	0.964	0.967	0.967	0.964	0.967	0.967	0.967	0.967	0.967	0.964	0.962	0.953	0.962	0.96	0.964	0.964	0.962	0.967	0.96	0.964	0.962	0.964	0.967	0.964	0.96	0.96	0.962	0.957	0.964	0.967	0.967	0.969	0.967	0.96	0.95	0.964	0.967	0.967	0.964	0.96	0.967	0.967	0.964	0.967	0.964	0.964	0.962
KU586058	0.967	0.967	0.964	0.967	0.967	0.964	0.967	0.967	0.967	0.967	0.967	0.964	0.962	0.953	0.962	0.96	0.964	0.964	0.962	0.967	0.96	0.964	0.962	0.964	0.967	0.964	0.96	0.96	0.962	0.957	0.964	0.967	0.967	0.964	0.967	0.96	0.95	0.964	0.967	0.967	0.964	0.96	0.967	0.967	0.964	0.967	0.964	0.964	0.962
KU586051	0.964	0.964	0.962	0.964	0.964	0.962	0.964	0.964	0.964	0.964	0.964	0.962	0.96	0.95	0.96	0.957	0.962	0.962	0.96	0.964	0.957	0.962	0.96	0.962	0.964	0.962	0.957	0.957	0.96	0.955	0.962	0.964	0.964	0.962	0.964	0.957	0.948	0.962	0.964	0.964	0.962	0.957	0.964	0.964	0.962	0.964	0.962	0.962	0.96
KU586006	0.967	0.967	0.964	0.967	0.967	0.964	0.967	0.967	0.967	0.967	0.967	0.964	0.962	0.953	0.962	0.96	0.964	0.964	0.962	0.967	0.96	0.964	0.962	0.964	0.967	0.964	0.96	0.96	0.962	0.957	0.964	0.967	0.967	0.964	0.967	0.96	0.95	0.964	0.967	0.967	0.964	0.96	0.967	0.967	0.964	0.967	0.964	0.964	0.962
KU585997	0.971	0.971	0.969	0.971	0.971	0.969	0.971	0.971	0.971	0.971	0.971	0.969	0.967	0.957	0.967	0.964	0.969	0.969	0.967	0.971	0.964	0.969	0.967	0.969	0.971	0.969	0.964	0.964	0.967	0.962	0.969	0.971	0.971	0.969	0.971	0.964	0.955	0.969	0.971	0.971	0.969	0.964	0.971	0.971	0.969	0.971	0.969	0.969	0.967
AF399917	0.969	0.969	0.967	0.969	0.969	0.967	0.969	0.969	0.969	0.969	0.969	0.967	0.964	0.955	0.964	0.962	0.967	0.967	0.964	0.969	0.962	0.967	0.964	0.967	0.969	0.967	0.962	0.962	0.964	0.96	0.967	0.969	0.969	0.967	0.969	0.962	0.953	0.967	0.969	0.969	0.967	0.962	0.969	0.969	0.967	0.969	0.967	0.967	0.964
AF156784	0.967	0.967	0.964	0.967	0.967	0.964	0.967	0.967	0.967	0.967	0.967	0.964	0.962	0.953	0.962	0.96	0.964	0.964	0.962	0.967	0.96	0.964	0.962	0.964	0.967	0.964	0.96	0.96	0.962	0.957	0.964	0.967	0.967	0.964	0.967	0.96	0.95	0.964	0.967	0.967	0.964	0.96	0.967	0.967	0.964	0.967	0.964	0.964	0.962
AF287153	0.969	0.969	0.967	0.969	0.969	0.967	0.969	0.969	0.969	0.969	0.969	0.967	0.964	0.955	0.964	0.962	0.967	0.967	0.964	0.969	0.962	0.967	0.964	0.967	0.969	0.967	0.962	0.962	0.964	0.96	0.967	0.969	0.969	0.967	0.969	0.962	0.953	0.967	0.969	0.969	0.967	0.962	0.969	0.969	0.967	0.969	0.967	0.967	0.964
AF286699	0.969	0.969	0.967	0.969	0.969	0.967	0.969	0.969	0.969	0.969	0.969	0.967	0.964	0.955	0.964	0.962	0.967	0.967	0.964	0.969	0.962	0.967	0.964	0.967	0.969	0.967	0.962	0.962	0.964	0.96	0.967	0.969	0.969	0.967	0.969	0.962	0.953	0.967	0.969	0.969	0.967	0.962	0.969	0.969	0.967	0.969	0.967	0.967	0.964
M82801	0.969	0.969	0.967	0.969	0.969	0.967	0.969	0.969	0.969	0.969	0.969	0.967	0.964	0.955	0.964	0.962	0.967	0.967	0.964	0.969	0.962	0.967	0.964	0.967	0.969	0.967	0.962	0.962	0.964	0.96	0.967	0.969	0.969	0.967	0.969	0.962	0.953	0.967	0.969	0.969	0.967	0.962	0.969	0.969	0.967	0.969	0.967	0.967	0.964
KU585989	0.967	0.967	0.964	0.967	0.967	0.964	0.967	0.967	0.967	0.967	0.967	0.964	0.962	0.953	0.962	0.96	0.964	0.964	0.962	0.967	0.96	0.964	0.962	0.964	0.967	0.964	0.96	0.96	0.962	0.957	0.964	0.967	0.967	0.964	0.967	0.96	0.95	0.964	0.967	0.967	0.964	0.96	0.967	0.967	0.964	0.967	0.964	0.969	0.962
KU586001	0.967	0.967	0.964	0.967	0.967	0.964	0.967	0.967	0.967	0.967	0.967	0.964	0.962	0.953	0.962	0.96	0.964	0.967	0.962	0.967	0.96	0.964	0.962	0.964	0.967	0.964	0.96	0.96	0.962	0.957	0.964	0.967	0.967	0.964	0.967	0.96	0.95	0.964	0.967	0.967	0.964	0.96	0.967	0.967	0.964	0.967	0.964	0.964	0.962
KC189853	0.969	0.969	0.967	0.969	0.969	0.967	0.969	0.969	0.969	0.969	0.969	0.967	0.964	0.955	0.964	0.962	0.967	0.967	0.964	0.969	0.962	0.967	0.964	0.967	0.969	0.967	0.962	0.962	0.964	0.96	0.967	0.969	0.969	0.967	0.969	0.962	0.953	0.967	0.969	0.969	0.967	0.962	0.969	0.969	0.967	0.969	0.967	0.967	0.964
U54806	0.969	0.969	0.967	0.969	0.969	0.967	0.969	0.969	0.969	0.969	0.969	0.967	0.964	0.955	0.964	0.962	0.967	0.967	0.964	0.969	0.962	0.967	0.964	0.967	0.969	0.967	0.962	0.962	0.964	0.96	0.967	0.969	0.969	0.967	0.969	0.962	0.953	0.967	0.969	0.969	0.967	0.962	0.969	0.969	0.967	0.969	0.967	0.967	0.964
KU189193	0.971	0.971	0.969	0.971	0.971	0.969	0.971	0.971	0.971	0.971	0.971	0.969	0.967	0.957	0.967	0.964	0.969	0.969	0.967	0.971	0.964	0.969	0.967	0.969	0.971	0.969	0.964	0.964	0.967	0.962	0.969	0.971	0.971	0.969	0.971	0.964	0.955	0.969	0.971	0.971	0.969	0.964	0.971	0.971	0.969	0.971	0.969	0.969	0.967
KY924886	0.967	0.967	0.964	0.967	0.967	0.964	0.967	0.967	0.967	0.967	0.967	0.964	0.962	0.953	0.962	0.96	0.964	0.962	0.962	0.967	0.96	0.964	0.962	0.964	0.967	0.964	0.96	0.96	0.962	0.957	0.964	0.967	0.967	0.964	0.967	0.96	0.95	0.964	0.967	0.967	0.964	0.96	0.967	0.967	0.964	0.967	0.964	0.964	0.962
KY924885	0.967	0.967	0.964	0.967	0.967	0.964	0.967	0.967	0.967	0.967	0.967	0.964	0.962	0.953	0.962	0.96	0.964	0.964	0.962	0.967	0.96	0.964	0.962	0.964	0.967	0.964	0.96	0.96	0.962	0.957	0.964	0.967	0.967	0.964	0.967	0.96	0.95	0.964	0.967	0.967	0.964	0.96	0.967	0.967	0.964	0.967	0.964	0.964	0.962
KY924884	0.967	0.967	0.964	0.967	0.967	0.964	0.967	0.967	0.967	0.967	0.967	0.964	0.962	0.953	0.962	0.96	0.964	0.964	0.962	0.967	0.96	0.964	0.962	0.964	0.967	0.964	0.96	0.96	0.962	0.957	0.964	0.967	0.967	0.964	0.967	0.96	0.95	0.964	0.967	0.967	0.964	0.96	0.967	0.967	0.964	0.967	0.964	0.964	0.962
LC558314	0.969	0.969	0.967	0.969	0.969	0.967	0.969	0.969	0.969	0.969	0.969	0.967	0.964	0.955	0.964	0.962	0.967	0.964	0.964	0.969	0.962	0.967	0.964	0.967	0.969	0.967	0.962	0.962	0.964	0.96	0.967	0.969	0.969	0.967	0.969	0.962	0.953	0.967	0.969	0.969	0.967	0.962	0.969	0.969	0.967	0.969	0.967	0.967	0.964
LC558313	0.957	0.957	0.955	0.957	0.957	0.955	0.957	0.957	0.957	0.957	0.957	0.955	0.953	0.946	0.953	0.95	0.955	0.953	0.953	0.957	0.95	0.955	0.953	0.955	0.957	0.955	0.95	0.95	0.953	0.948	0.955	0.957	0.957	0.955	0.957	0.95	0.943	0.955	0.957	0.957	0.96	0.95	0.957	0.957	0.955	0.957	0.95	0.955	0.953
JX876644	0.969	0.969	0.967	0.969	0.969	0.967	0.969	0.969	0.969	0.969	0.969	0.967	0.964	0.955	0.964	0.962	0.967	0.964	0.964	0.969	0.962	0.967	0.964	0.967	0.969	0.967	0.962	0.962	0.964	0.96	0.967	0.969	0.969	0.967	0.969	0.962	0.953	0.967	0.969	0.969	0.967	0.962	0.969	0.969	0.967	0.969	0.967	0.967	0.964
MT623545	0.974	0.974	0.971	0.974	0.974	0.971	0.974	0.974	0.974	0.974	0.974	0.971	0.969	0.96	0.969	0.967	0.971	0.969	0.969	0.974	0.967	0.971	0.969	0.971	0.969	0.971	0.967	0.967	0.969	0.969	0.971	0.974	0.974	0.971	0.974	0.967	0.957	0.971	0.974	0.974	0.971	0.967	0.974	0.974	0.971	0.974	0.969	0.971	0.969
MT623542	0.974	0.974	0.971	0.974	0.974	0.971	0.974	0.974	0.974	0.974	0.974	0.971	0.969	0.96	0.969	0.967	0.971	0.969	0.969	0.974	0.967	0.971	0.969	0.971	0.969	0.971	0.967	0.967	0.969	0.969	0.971	0.974	0.974	0.971	0.974	0.967	0.957	0.971	0.974	0.974	0.971	0.967	0.974	0.974	0.971	0.974	0.969	0.971	0.969
AY570540	0.971	0.971	0.969	0.971	0.971	0.969	0.971	0.971	0.971	0.971	0.971	0.969	0.967	0.957	0.967	0.964	0.969	0.969	0.967	0.971	0.964	0.969	0.967	0.969	0.971	0.969	0.964	0.964	0.967	0.962	0.969	0.971	0.971	0.969	0.971	0.964	0.955	0.969	0.971	0.971	0.969	0.964	0.971	0.971	0.969	0.971	0.969	0.969	0.967
AY570538	0.971	0.971	0.969	0.971	0.971	0.969	0.971	0.971	0.971	0.971	0.971	0.969	0.967	0.957	0.967	0.964	0.969	0.969	0.967	0.971	0.964	0.969	0.967	0.969	0.971	0.969	0.964	0.964	0.967	0.962	0.969	0.971	0.971	0.969	0.971	0.964	0.955	0.969	0.971	0.971	0.969	0.964	0.971	0.971	0.969	0.971	0.969	0.969	0.967
MK814441	0.971	0.971	0.969	0.971	0.971	0.969	0.971	0.971	0.971	0.971	0.971	0.969	0.967	0.957	0.967	0.964	0.969	0.969	0.967	0.971	0.964	0.969	0.967	0.969	0.971	0.969	0.964	0.964	0.967	0.962	0.969	0.971	0.971	0.969	0.971	0.964	0.955	0.969	0.971	0.971	0.969	0.964	0.971	0.971	0.969	0.971	0.969	0.969	0.967
MK814429	0.969	0.969	0.967	0.969	0.969	0.967	0.969	0.969	0.969	0.969	0.969	0.967	0.964	0.955	0.964	0.962	0.967	0.967	0.964	0.969	0.962	0.967	0.964	0.967	0.969	0.967	0.962	0.962	0.964	0.96	0.967	0.969	0.969	0.967	0.969	0.962	0.953	0.967	0.969	0.969	0.967	0.962	0.969	0.969	0.967	0.969	0.967	0.967	0.964
LC269823	0.971	0.971	0.969	0.971	0.971	0.969	0.971	0.971	0.971	0.971	0.971	0.969	0.967	0.957	0.967	0.964	0.969	0.969	0.967	0.971	0.964	0.969	0.967	0.969	0.971	0.969	0.964	0.964	0.967	0.962	0.969	0.971	0.971	0.969	0.971	0.964	0.955	0.969	0.971	0.971	0.969	0.964	0.971	0.971	0.969	0.971	0.969	0.969	0.967
KF843825	0.969	0.969	0.967	0.969	0.969	0.967	0.969	0.969	0.969	0.969	0.969	0.967	0.964	0.955	0.964	0.962	0.967	0.967	0.964	0.969	0.962	0.967	0.964	0.967	0.969	0.967	0.962	0.962	0.964	0.96	0.967	0.969	0.969	0.967	0.969	0.962	0.953	0.967	0.969	0.969	0.967	0.962	0.969	0.969	0.967	0.969	0.967	0.967	0.964
FJ389575	0.971	0.971	0.969	0.971	0.971	0.969	0.971	0.971	0.971	0.971	0.971	0.969	0.967	0.957	0.967	0.964	0.969	0.969	0.967	0.971	0.964	0.969	0.967	0.969	0.971	0.969	0.964	0.964	0.967	0.962	0.969	0.971	0.971	0.969	0.971	0.964	0.955	0.969	0.971	0.971	0.969	0.964	0.971	0.971	0.969	0.971	0.969	0.969	0.967
MF576175	0.969	0.969	0.967	0.969	0.969	0.967	0.969	0.969	0.969	0.969	0.969	0.967	0.964	0.955	0.964	0.962	0.967	0.967	0.964	0.969	0.962	0.967	0.964	0.967	0.969	0.967	0.962	0.962	0.964	0.96	0.967	0.969	0.969	0.967	0.969	0.962	0.953	0.967	0.969	0.969	0.967	0.962	0.969	0.969	0.967	0.969	0.967	0.967	0.964
Figure 2 D: Identity matrix based on alignment of V2/V6
	Anaplasma centrale								Anaplasma marginale
AF309869	ID	0.974	0.977	0.98	0.996	1	0.996	1	0.98	0.984	0.984	0.977	0.98	0.977	0.977	0.98	0.977	0.98	0.977	0.974	0.971	0.974	0.977	0.977	0.98	0.98	0.977	0.971	0.974	0.971	0.977	0.98	0.98	0.974	0.98	0.971	0.974	1	0.996	0.993	1	0.971	0.977	0.984	0.98	0.98	0.984	0.98	0.977
MF289481	0.974	ID	0.977	0.98	0.971	0.974	0.971	0.974	0.98	0.984	0.984	0.977	0.98	0.977	0.977	0.98	0.977	0.98	0.977	0.974	0.971	0.974	0.977	0.977	0.98	0.98	0.977	0.971	0.974	0.971	0.977	0.98	0.98	0.974	0.98	0.971	0.977	0.974	0.971	0.968	0.974	0.971	0.977	0.984	0.98	0.98	0.984	0.98	0.977
MF289482	0.977	0.977	ID	0.996	0.974	0.977	0.974	0.977	0.996	0.993	0.993	0.993	0.996	0.993	0.993	0.996	0.993	0.996	0.993	0.99	0.987	0.99	0.993	0.993	0.996	0.996	0.993	0.987	0.99	0.987	0.993	0.996	0.996	0.99	0.996	0.987	0.99	0.977	0.98	0.977	0.977	0.987	0.993	0.993	0.996	0.996	0.993	0.996	0.993
MF289480	0.98	0.98	0.996	ID	0.977	0.98	0.977	0.98	1	0.996	0.996	0.996	1	0.996	0.996	1	0.996	1	0.996	0.993	0.99	0.993	0.996	0.996	1	1	0.996	0.99	0.993	0.99	0.996	1	1	0.993	1	0.99	0.993	0.98	0.984	0.98	0.98	0.99	0.996	0.996	1	1	0.996	1	0.996
KC189842	0.996	0.971	0.974	0.977	ID	0.996	0.993	0.996	0.977	0.98	0.98	0.974	0.977	0.974	0.974	0.977	0.974	0.977	0.974	0.971	0.968	0.971	0.974	0.974	0.977	0.977	0.974	0.968	0.971	0.968	0.974	0.977	0.977	0.971	0.977	0.968	0.971	0.996	0.993	0.99	0.996	0.968	0.974	0.98	0.977	0.977	0.98	0.977	0.974
KC189841	1	0.974	0.977	0.98	0.996	ID	0.996	1	0.98	0.984	0.984	0.977	0.98	0.977	0.977	0.98	0.977	0.98	0.977	0.974	0.971	0.974	0.977	0.977	0.98	0.98	0.977	0.971	0.974	0.971	0.977	0.98	0.98	0.974	0.98	0.971	0.974	1	0.996	0.993	1	0.971	0.977	0.984	0.98	0.98	0.984	0.98	0.977
JQ839010	0.996	0.971	0.974	0.977	0.993	0.996	ID	0.996	0.977	0.98	0.98	0.974	0.977	0.974	0.974	0.977	0.974	0.977	0.974	0.971	0.968	0.971	0.974	0.974	0.977	0.977	0.974	0.968	0.971	0.968	0.974	0.977	0.977	0.971	0.977	0.968	0.971	0.996	0.993	0.99	0.996	0.968	0.974	0.98	0.977	0.977	0.98	0.977	0.974
AF414868	1	0.974	0.977	0.98	0.996	1	0.996	ID	0.98	0.984	0.984	0.977	0.98	0.977	0.977	0.98	0.977	0.98	0.977	0.974	0.971	0.974	0.977	0.977	0.98	0.98	0.977	0.971	0.974	0.971	0.977	0.98	0.98	0.974	0.98	0.971	0.974	1	0.996	0.993	1	0.971	0.977	0.984	0.98	0.98	0.984	0.98	0.977
AF309868	0.98	0.98	0.996	1	0.977	0.98	0.977	0.98	ID	0.996	0.996	0.996	1	0.996	0.996	1	0.996	1	0.996	0.993	0.99	0.993	0.996	0.996	1	1	0.996	0.99	0.993	0.99	0.996	1	1	0.993	1	0.99	0.993	0.98	0.984	0.98	0.98	0.99	0.996	0.996	1	1	0.996	1	0.996
KU686794	0.984	0.984	0.993	0.996	0.98	0.984	0.98	0.984	0.996	ID	1	0.993	0.996	0.993	0.993	0.996	0.993	0.996	0.993	0.99	0.987	0.99	0.993	0.993	0.996	0.996	0.993	0.987	0.99	0.987	0.993	0.996	0.996	0.99	0.996	0.987	0.99	0.984	0.987	0.984	0.984	0.987	0.993	1	0.996	0.996	1	0.996	0.993
KU686793	0.984	0.984	0.993	0.996	0.98	0.984	0.98	0.984	0.996	1	ID	0.993	0.996	0.993	0.993	0.996	0.993	0.996	0.993	0.99	0.987	0.99	0.993	0.993	0.996	0.996	0.993	0.987	0.99	0.987	0.993	0.996	0.996	0.99	0.996	0.987	0.99	0.984	0.987	0.984	0.984	0.987	0.993	1	0.996	0.996	1	0.996	0.993
AJ633048	0.977	0.977	0.993	0.996	0.974	0.977	0.974	0.977	0.996	0.993	0.993	ID	0.996	0.993	0.993	0.996	0.993	0.996	0.993	0.99	0.987	0.99	0.993	0.993	0.996	0.996	0.993	0.987	0.99	0.987	0.993	0.996	0.996	0.99	0.996	0.987	0.99	0.977	0.98	0.977	0.977	0.987	0.993	0.993	0.996	0.996	0.993	0.996	0.993
KU586173	0.98	0.98	0.996	1	0.977	0.98	0.977	0.98	1	0.996	0.996	0.996	ID	0.996	0.996	1	0.996	1	0.996	0.993	0.99	0.993	0.996	0.996	1	1	0.996	0.99	0.993	0.99	0.996	1	1	0.993	1	0.99	0.993	0.98	0.984	0.98	0.98	0.99	0.996	0.996	1	1	0.996	1	0.996
KU586160	0.977	0.977	0.993	0.996	0.974	0.977	0.974	0.977	0.996	0.993	0.993	0.993	0.996	ID	0.993	0.996	0.993	0.996	0.993	0.99	0.987	0.99	0.993	0.993	0.996	0.996	1	0.987	0.99	0.987	0.993	0.996	0.996	0.99	0.996	0.987	0.996	0.977	0.98	0.977	0.977	0.987	0.993	0.993	0.996	0.996	0.993	0.996	0.993
KU586171	0.977	0.977	0.993	0.996	0.974	0.977	0.974	0.977	0.996	0.993	0.993	0.993	0.996	0.993	ID	0.996	0.993	0.996	0.993	0.99	0.987	0.99	0.993	0.993	0.996	0.996	0.993	0.987	0.99	0.987	0.993	0.996	0.996	0.99	0.996	0.987	0.99	0.977	0.98	0.977	0.977	0.987	0.993	0.993	0.996	0.996	0.993	0.996	0.993
KU586166	0.98	0.98	0.996	1	0.977	0.98	0.977	0.98	1	0.996	0.996	0.996	1	0.996	0.996	ID	0.996	1	0.996	0.993	0.99	0.993	0.996	0.996	1	1	0.996	0.99	0.993	0.99	0.996	1	1	0.993	1	0.99	0.993	0.98	0.984	0.98	0.98	0.99	0.996	0.996	1	1	0.996	1	0.996
KU586076	0.977	0.977	0.993	0.996	0.974	0.977	0.974	0.977	0.996	0.993	0.993	0.993	0.996	0.993	0.993	0.996	ID	0.996	0.993	0.99	0.987	0.99	0.993	0.993	0.996	0.996	0.993	0.987	0.99	0.987	0.993	0.996	0.996	0.99	0.996	0.987	0.99	0.977	0.98	0.977	0.977	0.987	0.993	0.993	0.996	0.996	0.993	0.996	0.993
KU586075	0.98	0.98	0.996	1	0.977	0.98	0.977	0.98	1	0.996	0.996	0.996	1	0.996	0.996	1	0.996	ID	0.996	0.993	0.99	0.993	0.996	0.996	1	1	0.996	0.99	0.993	0.99	0.996	1	1	0.993	1	0.99	0.993	0.98	0.984	0.98	0.98	0.99	0.996	0.996	1	1	0.996	1	0.996
KU586074	0.977	0.977	0.993	0.996	0.974	0.977	0.974	0.977	0.996	0.993	0.993	0.993	0.996	0.993	0.993	0.996	0.993	0.996	ID	0.99	0.987	0.99	0.993	0.993	0.996	0.996	0.993	0.987	0.99	0.987	0.993	0.996	0.996	0.99	0.996	0.987	0.99	0.977	0.98	0.977	0.977	0.987	0.993	0.993	0.996	0.996	0.993	0.996	0.993
KU586073	0.974	0.974	0.99	0.993	0.971	0.974	0.971	0.974	0.993	0.99	0.99	0.99	0.993	0.99	0.99	0.993	0.99	0.993	0.99	ID	0.984	0.987	0.99	0.99	0.993	0.993	0.99	0.984	0.987	0.984	0.99	0.993	0.993	0.987	0.993	0.984	0.987	0.974	0.977	0.974	0.974	0.984	0.99	0.99	0.993	0.993	0.99	0.993	0.99
KU586067	0.971	0.971	0.987	0.99	0.968	0.971	0.968	0.971	0.99	0.987	0.987	0.987	0.99	0.987	0.987	0.99	0.987	0.99	0.987	0.984	ID	0.984	0.987	0.987	0.99	0.99	0.987	0.98	0.984	0.98	0.987	0.99	0.99	0.984	0.99	0.98	0.984	0.971	0.974	0.971	0.971	0.98	0.993	0.987	0.99	0.99	0.987	0.99	0.987
KU586072	0.974	0.974	0.99	0.993	0.971	0.974	0.971	0.974	0.993	0.99	0.99	0.99	0.993	0.99	0.99	0.993	0.99	0.993	0.99	0.987	0.984	ID	0.99	0.99	0.993	0.993	0.99	0.984	0.987	0.984	0.99	0.993	0.993	0.987	0.993	0.984	0.987	0.974	0.977	0.974	0.974	0.984	0.99	0.99	0.993	0.993	0.99	0.993	0.99
KU586066	0.977	0.977	0.993	0.996	0.974	0.977	0.974	0.977	0.996	0.993	0.993	0.993	0.996	0.993	0.993	0.996	0.993	0.996	0.993	0.99	0.987	0.99	ID	0.993	0.996	0.996	0.993	0.987	0.99	0.987	0.993	0.996	0.996	0.99	0.996	0.987	0.99	0.977	0.98	0.977	0.977	0.987	0.993	0.993	0.996	0.996	0.993	0.996	0.993
KU586056	0.977	0.977	0.993	0.996	0.974	0.977	0.974	0.977	0.996	0.993	0.993	0.993	0.996	0.993	0.993	0.996	0.993	0.996	0.993	0.99	0.987	0.99	0.993	ID	0.996	0.996	0.993	0.987	0.99	0.987	0.993	0.996	0.996	0.99	0.996	0.987	0.99	0.977	0.98	0.977	0.977	0.987	0.993	0.993	0.996	0.996	0.993	0.996	0.993
KU586059	0.98	0.98	0.996	1	0.977	0.98	0.977	0.98	1	0.996	0.996	0.996	1	0.996	0.996	1	0.996	1	0.996	0.993	0.99	0.993	0.996	0.996	ID	1	0.996	0.99	0.993	0.99	0.996	1	1	0.993	1	0.99	0.993	0.98	0.984	0.98	0.98	0.99	0.996	0.996	1	1	0.996	1	0.996
KU586030	0.98	0.98	0.996	1	0.977	0.98	0.977	0.98	1	0.996	0.996	0.996	1	0.996	0.996	1	0.996	1	0.996	0.993	0.99	0.993	0.996	0.996	1	ID	0.996	0.99	0.993	0.99	0.996	1	1	0.993	1	0.99	0.993	0.98	0.984	0.98	0.98	0.99	0.996	0.996	1	1	0.996	1	0.996
KU586017	0.977	0.977	0.993	0.996	0.974	0.977	0.974	0.977	0.996	0.993	0.993	0.993	0.996	1	0.993	0.996	0.993	0.996	0.993	0.99	0.987	0.99	0.993	0.993	0.996	0.996	ID	0.987	0.99	0.987	0.993	0.996	0.996	0.99	0.996	0.987	0.996	0.977	0.98	0.977	0.977	0.987	0.993	0.993	0.996	0.996	0.993	0.996	0.993
KU586005	0.971	0.971	0.987	0.99	0.968	0.971	0.968	0.971	0.99	0.987	0.987	0.987	0.99	0.987	0.987	0.99	0.987	0.99	0.987	0.984	0.98	0.984	0.987	0.987	0.99	0.99	0.987	ID	0.984	0.98	0.987	0.99	0.99	0.984	0.99	0.98	0.984	0.971	0.974	0.971	0.971	0.98	0.987	0.987	0.99	0.99	0.987	0.99	0.987
KU585992	0.974	0.974	0.99	0.993	0.971	0.974	0.971	0.974	0.993	0.99	0.99	0.99	0.993	0.99	0.99	0.993	0.99	0.993	0.99	0.987	0.984	0.987	0.99	0.99	0.993	0.993	0.99	0.984	ID	0.984	0.99	0.993	0.993	0.987	0.993	0.984	0.987	0.974	0.977	0.974	0.974	0.984	0.99	0.99	0.993	0.993	0.99	0.993	0.99
KU585987	0.971	0.971	0.987	0.99	0.968	0.971	0.968	0.971	0.99	0.987	0.987	0.987	0.99	0.987	0.987	0.99	0.987	0.99	0.987	0.984	0.98	0.984	0.987	0.987	0.99	0.99	0.987	0.98	0.984	ID	0.987	0.99	0.99	0.984	0.99	0.98	0.984	0.971	0.974	0.971	0.971	0.98	0.987	0.987	0.99	0.99	0.987	0.99	0.987
KU585986	0.977	0.977	0.993	0.996	0.974	0.977	0.974	0.977	0.996	0.993	0.993	0.993	0.996	0.993	0.993	0.996	0.993	0.996	0.993	0.99	0.987	0.99	0.993	0.993	0.996	0.996	0.993	0.987	0.99	0.987	ID	0.996	0.996	0.99	0.996	0.987	0.99	0.977	0.98	0.977	0.977	0.987	0.993	0.993	0.996	0.996	0.993	0.996	0.993
KU585985	0.98	0.98	0.996	1	0.977	0.98	0.977	0.98	1	0.996	0.996	0.996	1	0.996	0.996	1	0.996	1	0.996	0.993	0.99	0.993	0.996	0.996	1	1	0.996	0.99	0.993	0.99	0.996	ID	1	0.993	1	0.99	0.993	0.98	0.984	0.98	0.98	0.99	0.996	0.996	1	1	0.996	1	0.996
KU585984	0.98	0.98	0.996	1	0.977	0.98	0.977	0.98	1	0.996	0.996	0.996	1	0.996	0.996	1	0.996	1	0.996	0.993	0.99	0.993	0.996	0.996	1	1	0.996	0.99	0.993	0.99	0.996	1	ID	0.993	1	0.99	0.993	0.98	0.984	0.98	0.98	0.99	0.996	0.996	1	1	0.996	1	0.996
KU585983	0.974	0.974	0.99	0.993	0.971	0.974	0.971	0.974	0.993	0.99	0.99	0.99	0.993	0.99	0.99	0.993	0.99	0.993	0.99	0.987	0.984	0.987	0.99	0.99	0.993	0.993	0.99	0.984	0.987	0.984	0.99	0.993	0.993	ID	0.993	0.984	0.987	0.974	0.977	0.974	0.974	0.984	0.99	0.99	0.993	0.993	0.99	0.993	0.99
KU585980	0.98	0.98	0.996	1	0.977	0.98	0.977	0.98	1	0.996	0.996	0.996	1	0.996	0.996	1	0.996	1	0.996	0.993	0.99	0.993	0.996	0.996	1	1	0.996	0.99	0.993	0.99	0.996	1	1	0.993	ID	0.99	0.993	0.98	0.984	0.98	0.98	0.99	0.996	0.996	1	1	0.996	1	0.996
KU585973	0.971	0.971	0.987	0.99	0.968	0.971	0.968	0.971	0.99	0.987	0.987	0.987	0.99	0.987	0.987	0.99	0.987	0.99	0.987	0.984	0.98	0.984	0.987	0.987	0.99	0.99	0.987	0.98	0.984	0.98	0.987	0.99	0.99	0.984	0.99	ID	0.984	0.971	0.974	0.971	0.971	0.984	0.987	0.987	0.99	0.99	0.987	0.99	0.987
KU585960	0.974	0.977	0.99	0.993	0.971	0.974	0.971	0.974	0.993	0.99	0.99	0.99	0.993	0.996	0.99	0.993	0.99	0.993	0.99	0.987	0.984	0.987	0.99	0.99	0.993	0.993	0.996	0.984	0.987	0.984	0.99	0.993	0.993	0.987	0.993	0.984	ID	0.974	0.977	0.974	0.974	0.984	0.99	0.99	0.993	0.993	0.99	0.993	0.99
KC189848	1	0.974	0.977	0.98	0.996	1	0.996	1	0.98	0.984	0.984	0.977	0.98	0.977	0.977	0.98	0.977	0.98	0.977	0.974	0.971	0.974	0.977	0.977	0.98	0.98	0.977	0.971	0.974	0.971	0.977	0.98	0.98	0.974	0.98	0.971	0.974	ID	0.996	0.993	1	0.971	0.977	0.984	0.98	0.98	0.984	0.98	0.977
KC189845	0.996	0.971	0.98	0.984	0.993	0.996	0.993	0.996	0.984	0.987	0.987	0.98	0.984	0.98	0.98	0.984	0.98	0.984	0.98	0.977	0.974	0.977	0.98	0.98	0.984	0.984	0.98	0.974	0.977	0.974	0.98	0.984	0.984	0.977	0.984	0.974	0.977	0.996	ID	0.996	0.996	0.974	0.98	0.987	0.984	0.984	0.987	0.984	0.98
KC189844	0.993	0.968	0.977	0.98	0.99	0.993	0.99	0.993	0.98	0.984	0.984	0.977	0.98	0.977	0.977	0.98	0.977	0.98	0.977	0.974	0.971	0.974	0.977	0.977	0.98	0.98	0.977	0.971	0.974	0.971	0.977	0.98	0.98	0.974	0.98	0.971	0.974	0.993	0.996	ID	0.993	0.971	0.977	0.984	0.98	0.98	0.984	0.98	0.977
KC189843	1	0.974	0.977	0.98	0.996	1	0.996	1	0.98	0.984	0.984	0.977	0.98	0.977	0.977	0.98	0.977	0.98	0.977	0.974	0.971	0.974	0.977	0.977	0.98	0.98	0.977	0.971	0.974	0.971	0.977	0.98	0.98	0.974	0.98	0.971	0.974	1	0.996	0.993	ID	0.971	0.977	0.984	0.98	0.98	0.984	0.98	0.977
HM538193	0.971	0.971	0.987	0.99	0.968	0.971	0.968	0.971	0.99	0.987	0.987	0.987	0.99	0.987	0.987	0.99	0.987	0.99	0.987	0.984	0.98	0.984	0.987	0.987	0.99	0.99	0.987	0.98	0.984	0.98	0.987	0.99	0.99	0.984	0.99	0.984	0.984	0.971	0.974	0.971	0.971	ID	0.987	0.987	0.99	0.99	0.987	0.99	0.987
FJ389578	0.977	0.977	0.993	0.996	0.974	0.977	0.974	0.977	0.996	0.993	0.993	0.993	0.996	0.993	0.993	0.996	0.993	0.996	0.993	0.99	0.993	0.99	0.993	0.993	0.996	0.996	0.993	0.987	0.99	0.987	0.993	0.996	0.996	0.99	0.996	0.987	0.99	0.977	0.98	0.977	0.977	0.987	ID	0.993	0.996	0.996	0.993	0.996	0.993
AF414878	0.984	0.984	0.993	0.996	0.98	0.984	0.98	0.984	0.996	1	1	0.993	0.996	0.993	0.993	0.996	0.993	0.996	0.993	0.99	0.987	0.99	0.993	0.993	0.996	0.996	0.993	0.987	0.99	0.987	0.993	0.996	0.996	0.99	0.996	0.987	0.99	0.984	0.987	0.984	0.984	0.987	0.993	ID	0.996	0.996	1	0.996	0.993
AF414877	0.98	0.98	0.996	1	0.977	0.98	0.977	0.98	1	0.996	0.996	0.996	1	0.996	0.996	1	0.996	1	0.996	0.993	0.99	0.993	0.996	0.996	1	1	0.996	0.99	0.993	0.99	0.996	1	1	0.993	1	0.99	0.993	0.98	0.984	0.98	0.98	0.99	0.996	0.996	ID	1	0.996	1	0.996
AF414876	0.98	0.98	0.996	1	0.977	0.98	0.977	0.98	1	0.996	0.996	0.996	1	0.996	0.996	1	0.996	1	0.996	0.993	0.99	0.993	0.996	0.996	1	1	0.996	0.99	0.993	0.99	0.996	1	1	0.993	1	0.99	0.993	0.98	0.984	0.98	0.98	0.99	0.996	0.996	1	ID	0.996	1	0.996
AF414872	0.984	0.984	0.993	0.996	0.98	0.984	0.98	0.984	0.996	1	1	0.993	0.996	0.993	0.993	0.996	0.993	0.996	0.993	0.99	0.987	0.99	0.993	0.993	0.996	0.996	0.993	0.987	0.99	0.987	0.993	0.996	0.996	0.99	0.996	0.987	0.99	0.984	0.987	0.984	0.984	0.987	0.993	1	0.996	0.996	ID	0.996	0.993
AF414871	0.98	0.98	0.996	1	0.977	0.98	0.977	0.98	1	0.996	0.996	0.996	1	0.996	0.996	1	0.996	1	0.996	0.993	0.99	0.993	0.996	0.996	1	1	0.996	0.99	0.993	0.99	0.996	1	1	0.993	1	0.99	0.993	0.98	0.984	0.98	0.98	0.99	0.996	0.996	1	1	0.996	ID	0.996
AY048816	0.977	0.977	0.993	0.996	0.974	0.977	0.974	0.977	0.996	0.993	0.993	0.993	0.996	0.993	0.993	0.996	0.993	0.996	0.993	0.99	0.987	0.99	0.993	0.993	0.996	0.996	0.993	0.987	0.99	0.987	0.993	0.996	0.996	0.99	0.996	0.987	0.99	0.977	0.98	0.977	0.977	0.987	0.993	0.993	0.996	0.996	0.993	0.996	ID
KU586181	0.974	0.974	0.99	0.993	0.971	0.974	0.971	0.974	0.993	0.99	0.99	0.99	0.993	0.99	0.996	0.993	0.99	0.993	0.99	0.987	0.984	0.987	0.99	0.99	0.993	0.993	0.99	0.984	0.987	0.984	0.99	0.993	0.993	0.987	0.993	0.984	0.987	0.974	0.977	0.974	0.974	0.984	0.99	0.99	0.993	0.993	0.99	0.993	0.99
KU586179	0.977	0.977	0.993	0.996	0.974	0.977	0.974	0.977	0.996	0.993	0.993	0.993	0.996	0.993	0.993	0.996	0.993	0.996	0.993	0.99	0.987	0.99	0.993	0.993	0.996	0.996	0.993	0.987	0.99	0.987	0.993	0.996	0.996	0.99	0.996	0.987	0.99	0.977	0.98	0.977	0.977	0.987	0.993	0.993	0.996	0.996	0.993	0.996	0.993
KJ410246	0.977	0.99	0.974	0.977	0.974	0.977	0.974	0.977	0.977	0.98	0.98	0.974	0.977	0.974	0.974	0.977	0.974	0.977	0.974	0.971	0.968	0.971	0.974	0.974	0.977	0.977	0.974	0.968	0.971	0.968	0.974	0.977	0.977	0.971	0.977	0.968	0.971	0.977	0.974	0.971	0.977	0.968	0.974	0.98	0.977	0.977	0.98	0.977	0.974
KJ410245	0.974	0.993	0.977	0.98	0.971	0.974	0.971	0.974	0.98	0.984	0.984	0.977	0.98	0.977	0.977	0.98	0.977	0.98	0.977	0.974	0.971	0.974	0.977	0.977	0.98	0.98	0.977	0.971	0.974	0.971	0.977	0.98	0.98	0.974	0.98	0.971	0.974	0.974	0.971	0.968	0.974	0.971	0.977	0.984	0.98	0.98	0.984	0.98	0.977
AY837737	0.974	0.993	0.977	0.98	0.971	0.974	0.971	0.974	0.98	0.984	0.984	0.977	0.98	0.977	0.977	0.98	0.977	0.98	0.977	0.974	0.971	0.974	0.977	0.977	0.98	0.98	0.977	0.971	0.974	0.971	0.977	0.98	0.98	0.974	0.98	0.971	0.974	0.974	0.971	0.968	0.974	0.971	0.977	0.984	0.98	0.98	0.984	0.98	0.977
AY837736	0.971	0.99	0.974	0.977	0.968	0.971	0.968	0.971	0.977	0.98	0.98	0.974	0.977	0.974	0.974	0.977	0.974	0.977	0.974	0.971	0.968	0.971	0.974	0.974	0.977	0.977	0.974	0.968	0.971	0.968	0.974	0.977	0.977	0.971	0.977	0.968	0.971	0.971	0.968	0.964	0.971	0.968	0.974	0.98	0.977	0.977	0.98	0.977	0.974
AY837735	0.974	0.993	0.977	0.98	0.971	0.974	0.971	0.974	0.98	0.984	0.984	0.977	0.98	0.977	0.977	0.98	0.977	0.98	0.977	0.974	0.971	0.974	0.977	0.977	0.98	0.98	0.977	0.971	0.974	0.971	0.977	0.98	0.98	0.974	0.98	0.971	0.974	0.974	0.971	0.968	0.974	0.971	0.977	0.984	0.98	0.98	0.984	0.98	0.977
AJ633052	0.98	0.987	0.977	0.98	0.977	0.98	0.977	0.98	0.98	0.984	0.984	0.977	0.98	0.977	0.977	0.98	0.977	0.98	0.977	0.974	0.971	0.974	0.977	0.977	0.98	0.98	0.977	0.971	0.974	0.971	0.977	0.98	0.98	0.974	0.98	0.971	0.974	0.98	0.977	0.974	0.98	0.971	0.977	0.984	0.98	0.98	0.984	0.98	0.977
AJ633051	0.977	0.99	0.974	0.977	0.974	0.977	0.974	0.977	0.977	0.98	0.98	0.974	0.977	0.974	0.974	0.977	0.974	0.977	0.974	0.971	0.968	0.971	0.974	0.974	0.977	0.977	0.974	0.968	0.971	0.968	0.974	0.977	0.977	0.971	0.977	0.968	0.971	0.977	0.974	0.971	0.977	0.968	0.974	0.98	0.977	0.977	0.98	0.977	0.974
AJ633050	0.977	0.984	0.974	0.977	0.974	0.977	0.974	0.977	0.977	0.98	0.98	0.974	0.977	0.974	0.974	0.977	0.974	0.977	0.974	0.971	0.968	0.971	0.974	0.974	0.977	0.977	0.974	0.968	0.971	0.968	0.974	0.977	0.977	0.971	0.977	0.968	0.971	0.977	0.974	0.971	0.977	0.968	0.974	0.98	0.977	0.977	0.98	0.977	0.974
AJ633049	0.98	0.987	0.977	0.98	0.977	0.98	0.977	0.98	0.98	0.984	0.984	0.977	0.98	0.977	0.977	0.98	0.977	0.98	0.977	0.974	0.971	0.974	0.977	0.977	0.98	0.98	0.977	0.971	0.974	0.971	0.977	0.98	0.98	0.974	0.98	0.971	0.974	0.98	0.977	0.974	0.98	0.971	0.977	0.984	0.98	0.98	0.984	0.98	0.977
LC194133	0.98	0.987	0.977	0.98	0.977	0.98	0.977	0.98	0.98	0.984	0.984	0.977	0.98	0.977	0.977	0.98	0.977	0.98	0.977	0.974	0.971	0.974	0.977	0.977	0.98	0.98	0.977	0.971	0.974	0.971	0.977	0.98	0.98	0.974	0.98	0.971	0.974	0.98	0.977	0.974	0.98	0.971	0.977	0.984	0.98	0.98	0.984	0.98	0.977
KJ659039	0.971	0.984	0.968	0.971	0.968	0.971	0.968	0.971	0.971	0.974	0.974	0.968	0.971	0.968	0.968	0.971	0.968	0.971	0.968	0.964	0.968	0.964	0.968	0.968	0.971	0.971	0.968	0.961	0.964	0.961	0.968	0.971	0.971	0.964	0.971	0.961	0.964	0.971	0.968	0.964	0.971	0.961	0.968	0.974	0.971	0.971	0.974	0.971	0.968
KJ659038	0.974	0.987	0.971	0.974	0.971	0.974	0.971	0.974	0.974	0.977	0.977	0.971	0.974	0.971	0.971	0.974	0.971	0.974	0.971	0.968	0.971	0.968	0.971	0.971	0.974	0.974	0.971	0.964	0.968	0.964	0.971	0.974	0.974	0.968	0.974	0.964	0.968	0.974	0.971	0.968	0.974	0.964	0.971	0.977	0.974	0.974	0.977	0.974	0.971
KJ639881	0.977	0.99	0.974	0.977	0.974	0.977	0.974	0.977	0.977	0.98	0.98	0.974	0.977	0.974	0.974	0.977	0.974	0.977	0.974	0.971	0.968	0.971	0.974	0.974	0.977	0.977	0.974	0.968	0.971	0.968	0.974	0.977	0.977	0.971	0.977	0.968	0.971	0.977	0.974	0.971	0.977	0.968	0.974	0.98	0.977	0.977	0.98	0.977	0.974
KJ639880	0.974	0.987	0.971	0.974	0.971	0.974	0.971	0.974	0.974	0.977	0.977	0.971	0.974	0.971	0.971	0.974	0.971	0.974	0.971	0.968	0.964	0.968	0.971	0.971	0.974	0.974	0.971	0.964	0.968	0.964	0.971	0.974	0.974	0.968	0.974	0.964	0.968	0.974	0.971	0.968	0.974	0.964	0.971	0.977	0.974	0.974	0.977	0.974	0.971
JQ917906	0.977	0.99	0.98	0.984	0.974	0.977	0.974	0.977	0.984	0.987	0.987	0.98	0.984	0.98	0.98	0.984	0.98	0.984	0.98	0.977	0.974	0.977	0.98	0.98	0.984	0.984	0.98	0.974	0.977	0.974	0.98	0.984	0.984	0.977	0.984	0.974	0.977	0.977	0.974	0.971	0.977	0.974	0.98	0.987	0.984	0.984	0.987	0.984	0.98
JQ917905	0.977	0.99	0.98	0.984	0.974	0.977	0.974	0.977	0.984	0.987	0.987	0.98	0.984	0.98	0.98	0.984	0.98	0.984	0.98	0.977	0.974	0.977	0.98	0.98	0.984	0.984	0.98	0.974	0.977	0.974	0.98	0.984	0.984	0.977	0.984	0.974	0.977	0.977	0.974	0.971	0.977	0.974	0.98	0.987	0.984	0.984	0.987	0.984	0.98
JQ917904	0.968	0.987	0.977	0.98	0.964	0.968	0.964	0.968	0.98	0.984	0.984	0.977	0.98	0.977	0.977	0.98	0.977	0.98	0.977	0.974	0.971	0.974	0.977	0.977	0.98	0.98	0.977	0.971	0.974	0.971	0.977	0.98	0.98	0.974	0.98	0.971	0.974	0.968	0.971	0.974	0.968	0.971	0.977	0.984	0.98	0.98	0.984	0.98	0.977
JQ917903	0.977	0.99	0.98	0.984	0.974	0.977	0.974	0.977	0.984	0.987	0.987	0.98	0.984	0.98	0.98	0.984	0.98	0.984	0.98	0.977	0.974	0.977	0.98	0.98	0.984	0.984	0.98	0.974	0.977	0.974	0.98	0.984	0.984	0.977	0.984	0.974	0.977	0.977	0.974	0.971	0.977	0.974	0.98	0.987	0.984	0.984	0.987	0.984	0.98
JQ917900	0.98	0.987	0.977	0.98	0.977	0.98	0.977	0.98	0.98	0.984	0.984	0.977	0.98	0.977	0.977	0.98	0.977	0.98	0.977	0.974	0.971	0.974	0.977	0.977	0.98	0.98	0.977	0.971	0.974	0.971	0.977	0.98	0.98	0.974	0.98	0.971	0.974	0.98	0.977	0.974	0.98	0.971	0.977	0.984	0.98	0.98	0.984	0.98	0.977
JQ917899	0.974	0.987	0.977	0.98	0.971	0.974	0.971	0.974	0.98	0.984	0.984	0.977	0.98	0.977	0.977	0.98	0.977	0.98	0.977	0.974	0.971	0.974	0.977	0.977	0.98	0.98	0.977	0.971	0.974	0.971	0.977	0.98	0.98	0.974	0.98	0.971	0.974	0.974	0.971	0.968	0.974	0.971	0.977	0.984	0.98	0.98	0.984	0.98	0.977
JQ917897	0.977	0.99	0.98	0.984	0.974	0.977	0.974	0.977	0.984	0.987	0.987	0.98	0.984	0.98	0.98	0.984	0.98	0.984	0.98	0.977	0.974	0.977	0.98	0.98	0.984	0.984	0.98	0.974	0.977	0.974	0.98	0.984	0.984	0.977	0.984	0.974	0.977	0.977	0.974	0.971	0.977	0.974	0.98	0.987	0.984	0.984	0.987	0.984	0.98
JQ917896	0.974	0.987	0.977	0.98	0.971	0.974	0.971	0.974	0.98	0.984	0.984	0.977	0.98	0.977	0.977	0.98	0.977	0.98	0.977	0.974	0.971	0.974	0.977	0.977	0.98	0.98	0.977	0.971	0.974	0.971	0.977	0.98	0.98	0.974	0.98	0.971	0.974	0.974	0.971	0.968	0.974	0.971	0.977	0.984	0.98	0.98	0.984	0.98	0.977
JQ917894	0.974	0.993	0.977	0.98	0.971	0.974	0.971	0.974	0.98	0.984	0.984	0.977	0.98	0.977	0.977	0.98	0.977	0.98	0.977	0.974	0.971	0.974	0.977	0.977	0.98	0.98	0.977	0.971	0.974	0.971	0.977	0.98	0.98	0.974	0.98	0.971	0.974	0.974	0.971	0.968	0.974	0.971	0.977	0.984	0.98	0.98	0.984	0.98	0.977
JQ917893	0.98	0.987	0.977	0.98	0.977	0.98	0.977	0.98	0.98	0.984	0.984	0.977	0.98	0.977	0.977	0.98	0.977	0.98	0.977	0.974	0.971	0.974	0.977	0.977	0.98	0.98	0.977	0.971	0.974	0.971	0.977	0.98	0.98	0.974	0.98	0.971	0.974	0.98	0.977	0.974	0.98	0.971	0.977	0.984	0.98	0.98	0.984	0.98	0.977
JQ917892	0.98	0.987	0.977	0.98	0.977	0.98	0.977	0.98	0.98	0.984	0.984	0.977	0.98	0.977	0.977	0.98	0.977	0.98	0.977	0.974	0.971	0.974	0.977	0.977	0.98	0.98	0.977	0.971	0.974	0.971	0.977	0.98	0.98	0.974	0.98	0.971	0.974	0.98	0.977	0.974	0.98	0.971	0.977	0.984	0.98	0.98	0.984	0.98	0.977
JQ917891	0.974	0.993	0.977	0.98	0.971	0.974	0.971	0.974	0.98	0.984	0.984	0.977	0.98	0.977	0.977	0.98	0.977	0.98	0.977	0.974	0.971	0.974	0.977	0.977	0.98	0.98	0.977	0.971	0.974	0.971	0.977	0.98	0.98	0.974	0.98	0.971	0.974	0.974	0.971	0.968	0.974	0.971	0.977	0.984	0.98	0.98	0.984	0.98	0.977
JQ917889	0.971	0.984	0.968	0.971	0.968	0.971	0.968	0.971	0.971	0.974	0.974	0.968	0.971	0.968	0.968	0.971	0.968	0.971	0.968	0.964	0.961	0.964	0.968	0.968	0.971	0.971	0.968	0.961	0.964	0.961	0.968	0.971	0.971	0.964	0.971	0.961	0.964	0.971	0.968	0.964	0.971	0.961	0.968	0.974	0.971	0.971	0.974	0.971	0.968
JQ917886	0.974	0.993	0.977	0.98	0.971	0.974	0.971	0.974	0.98	0.984	0.984	0.977	0.98	0.977	0.977	0.98	0.977	0.98	0.977	0.974	0.971	0.974	0.977	0.977	0.98	0.98	0.977	0.971	0.974	0.971	0.977	0.98	0.98	0.974	0.98	0.971	0.974	0.974	0.971	0.968	0.974	0.971	0.977	0.984	0.98	0.98	0.984	0.98	0.977
JQ917885	0.977	0.99	0.98	0.984	0.974	0.977	0.974	0.977	0.984	0.987	0.987	0.98	0.984	0.98	0.98	0.984	0.98	0.984	0.98	0.977	0.974	0.977	0.98	0.98	0.984	0.984	0.98	0.974	0.977	0.974	0.98	0.984	0.984	0.977	0.984	0.974	0.977	0.977	0.974	0.971	0.977	0.974	0.98	0.987	0.984	0.984	0.987	0.984	0.98
MW600409	0.974	0.99	0.974	0.977	0.971	0.974	0.971	0.974	0.977	0.98	0.98	0.974	0.977	0.974	0.974	0.977	0.974	0.977	0.974	0.971	0.968	0.971	0.974	0.974	0.977	0.977	0.974	0.968	0.971	0.968	0.974	0.977	0.977	0.971	0.977	0.968	0.971	0.974	0.971	0.968	0.974	0.968	0.974	0.98	0.977	0.977	0.98	0.977	0.974
MW600408	0.974	0.99	0.977	0.98	0.971	0.974	0.971	0.974	0.98	0.984	0.984	0.977	0.98	0.977	0.977	0.98	0.977	0.98	0.977	0.974	0.971	0.974	0.977	0.977	0.98	0.98	0.977	0.971	0.974	0.971	0.977	0.98	0.98	0.974	0.98	0.971	0.974	0.974	0.971	0.968	0.974	0.971	0.977	0.984	0.98	0.98	0.984	0.98	0.977
MW600406	0.974	0.984	0.971	0.974	0.971	0.974	0.971	0.974	0.974	0.977	0.977	0.971	0.974	0.971	0.971	0.974	0.971	0.974	0.971	0.968	0.964	0.968	0.971	0.971	0.974	0.974	0.971	0.964	0.968	0.964	0.971	0.974	0.974	0.968	0.974	0.964	0.968	0.974	0.971	0.968	0.974	0.964	0.971	0.977	0.974	0.974	0.977	0.974	0.971
MW600405	0.977	0.987	0.974	0.977	0.974	0.977	0.974	0.977	0.977	0.98	0.98	0.974	0.977	0.974	0.974	0.977	0.974	0.977	0.974	0.971	0.968	0.971	0.974	0.974	0.977	0.977	0.974	0.968	0.971	0.968	0.974	0.977	0.977	0.971	0.977	0.968	0.971	0.977	0.974	0.971	0.977	0.968	0.974	0.98	0.977	0.977	0.98	0.977	0.974
MW600402	0.974	0.99	0.977	0.98	0.971	0.974	0.971	0.974	0.98	0.984	0.984	0.977	0.98	0.977	0.977	0.98	0.977	0.98	0.977	0.974	0.971	0.974	0.977	0.977	0.98	0.98	0.977	0.971	0.974	0.971	0.977	0.98	0.98	0.974	0.98	0.971	0.974	0.974	0.971	0.968	0.974	0.971	0.977	0.984	0.98	0.98	0.984	0.98	0.977
MW600401	0.974	0.987	0.974	0.977	0.971	0.974	0.971	0.974	0.977	0.98	0.98	0.974	0.977	0.974	0.974	0.977	0.974	0.977	0.974	0.971	0.968	0.971	0.974	0.974	0.977	0.977	0.974	0.968	0.971	0.968	0.974	0.977	0.977	0.971	0.977	0.968	0.971	0.974	0.971	0.968	0.974	0.968	0.974	0.98	0.977	0.977	0.98	0.977	0.974
AF309865	0.987	0.98	0.99	0.993	0.984	0.987	0.984	0.987	0.993	0.996	0.996	0.99	0.993	0.99	0.99	0.993	0.99	0.993	0.99	0.987	0.984	0.987	0.99	0.99	0.993	0.993	0.99	0.984	0.987	0.984	0.99	0.993	0.993	0.987	0.993	0.984	0.987	0.987	0.99	0.987	0.987	0.984	0.99	0.996	0.993	0.993	0.996	0.993	0.99
AF414870	0.974	0.987	0.984	0.987	0.971	0.974	0.971	0.974	0.987	0.99	0.99	0.984	0.987	0.984	0.984	0.987	0.984	0.987	0.984	0.98	0.977	0.98	0.984	0.984	0.987	0.987	0.984	0.977	0.98	0.977	0.984	0.987	0.987	0.98	0.987	0.977	0.98	0.974	0.977	0.974	0.974	0.977	0.984	0.99	0.987	0.987	0.99	0.987	0.984
JN558818	0.977	0.99	0.98	0.984	0.974	0.977	0.974	0.977	0.984	0.987	0.987	0.98	0.984	0.98	0.98	0.984	0.98	0.984	0.98	0.977	0.974	0.977	0.98	0.98	0.984	0.984	0.98	0.974	0.977	0.974	0.98	0.984	0.984	0.977	0.984	0.974	0.977	0.977	0.974	0.971	0.977	0.974	0.98	0.987	0.984	0.984	0.987	0.984	0.98
LC194132	0.977	0.996	0.98	0.984	0.974	0.977	0.974	0.977	0.984	0.987	0.987	0.98	0.984	0.98	0.98	0.984	0.98	0.984	0.98	0.977	0.974	0.977	0.98	0.98	0.984	0.984	0.98	0.974	0.977	0.974	0.98	0.984	0.984	0.977	0.984	0.974	0.977	0.977	0.974	0.971	0.977	0.974	0.98	0.987	0.984	0.984	0.987	0.984	0.98
KU586182	0.952	0.952	0.961	0.964	0.949	0.952	0.949	0.952	0.964	0.968	0.968	0.961	0.964	0.961	0.961	0.964	0.961	0.964	0.961	0.958	0.961	0.958	0.961	0.961	0.964	0.964	0.961	0.955	0.958	0.955	0.961	0.964	0.964	0.958	0.964	0.958	0.958	0.952	0.955	0.952	0.952	0.961	0.968	0.968	0.964	0.964	0.968	0.964	0.961
KU586180	0.945	0.945	0.955	0.958	0.942	0.945	0.942	0.945	0.958	0.961	0.961	0.955	0.958	0.955	0.955	0.958	0.955	0.958	0.955	0.952	0.952	0.952	0.955	0.955	0.958	0.958	0.955	0.949	0.952	0.949	0.955	0.958	0.958	0.952	0.958	0.952	0.952	0.945	0.949	0.945	0.945	0.955	0.958	0.961	0.958	0.958	0.961	0.958	0.955
KU586164	0.949	0.949	0.958	0.961	0.945	0.949	0.945	0.949	0.961	0.964	0.964	0.958	0.961	0.958	0.958	0.961	0.958	0.961	0.958	0.955	0.958	0.955	0.958	0.958	0.961	0.961	0.958	0.955	0.955	0.952	0.958	0.961	0.961	0.955	0.961	0.955	0.955	0.949	0.952	0.949	0.949	0.958	0.964	0.964	0.961	0.961	0.964	0.961	0.958
KU586162	0.949	0.949	0.958	0.961	0.945	0.949	0.945	0.949	0.961	0.964	0.964	0.958	0.961	0.958	0.958	0.961	0.958	0.961	0.958	0.955	0.958	0.955	0.958	0.958	0.961	0.961	0.958	0.952	0.955	0.952	0.958	0.961	0.961	0.955	0.961	0.955	0.955	0.949	0.952	0.949	0.949	0.958	0.964	0.964	0.961	0.961	0.964	0.961	0.958
KU586041	0.952	0.952	0.961	0.964	0.949	0.952	0.949	0.952	0.964	0.968	0.968	0.961	0.964	0.961	0.961	0.964	0.961	0.964	0.961	0.958	0.961	0.958	0.961	0.961	0.964	0.964	0.961	0.955	0.958	0.955	0.961	0.964	0.964	0.958	0.964	0.958	0.958	0.952	0.955	0.952	0.952	0.961	0.968	0.968	0.964	0.964	0.968	0.964	0.961
KU586025	0.952	0.952	0.961	0.964	0.949	0.952	0.949	0.952	0.964	0.968	0.968	0.961	0.964	0.961	0.961	0.964	0.961	0.964	0.961	0.958	0.961	0.958	0.961	0.961	0.964	0.964	0.961	0.955	0.958	0.955	0.961	0.964	0.964	0.958	0.964	0.958	0.958	0.952	0.955	0.952	0.952	0.961	0.968	0.968	0.964	0.964	0.968	0.964	0.961
KU585969	0.945	0.945	0.955	0.958	0.942	0.945	0.942	0.945	0.958	0.961	0.961	0.955	0.958	0.955	0.955	0.958	0.955	0.958	0.955	0.952	0.955	0.952	0.955	0.955	0.958	0.958	0.955	0.949	0.952	0.949	0.955	0.958	0.958	0.952	0.958	0.952	0.952	0.945	0.949	0.945	0.945	0.955	0.961	0.961	0.958	0.958	0.961	0.958	0.958
KU586177	0.945	0.945	0.955	0.958	0.942	0.945	0.942	0.945	0.958	0.961	0.961	0.955	0.958	0.955	0.955	0.958	0.955	0.958	0.955	0.952	0.955	0.952	0.955	0.955	0.958	0.958	0.955	0.949	0.952	0.949	0.955	0.958	0.958	0.952	0.958	0.952	0.952	0.945	0.949	0.945	0.945	0.955	0.961	0.961	0.958	0.958	0.961	0.958	0.955
AB211163	0.949	0.942	0.945	0.949	0.945	0.949	0.945	0.949	0.949	0.945	0.945	0.945	0.949	0.945	0.945	0.949	0.945	0.949	0.945	0.942	0.939	0.942	0.945	0.945	0.949	0.949	0.945	0.939	0.942	0.939	0.945	0.949	0.949	0.942	0.949	0.942	0.942	0.949	0.945	0.942	0.949	0.945	0.945	0.945	0.949	0.949	0.945	0.949	0.945
AB196475	0.945	0.939	0.942	0.945	0.942	0.945	0.942	0.945	0.945	0.942	0.942	0.942	0.945	0.942	0.942	0.945	0.942	0.945	0.942	0.939	0.936	0.939	0.942	0.942	0.945	0.945	0.942	0.936	0.939	0.936	0.942	0.945	0.945	0.939	0.945	0.939	0.939	0.945	0.942	0.939	0.945	0.942	0.942	0.942	0.945	0.945	0.942	0.945	0.942
AB588969	0.939	0.933	0.936	0.939	0.936	0.939	0.936	0.939	0.939	0.936	0.936	0.936	0.939	0.936	0.936	0.939	0.936	0.939	0.936	0.933	0.93	0.933	0.936	0.936	0.939	0.939	0.936	0.93	0.933	0.93	0.936	0.939	0.939	0.933	0.939	0.933	0.933	0.939	0.936	0.933	0.939	0.936	0.936	0.936	0.939	0.939	0.936	0.939	0.936
AB588965	0.942	0.936	0.939	0.942	0.939	0.942	0.939	0.942	0.942	0.939	0.939	0.939	0.942	0.939	0.939	0.942	0.939	0.942	0.939	0.936	0.933	0.936	0.939	0.939	0.942	0.942	0.939	0.933	0.936	0.933	0.939	0.942	0.942	0.936	0.942	0.936	0.936	0.942	0.939	0.936	0.942	0.939	0.939	0.939	0.942	0.942	0.939	0.942	0.939
KY425447	0.942	0.936	0.939	0.942	0.939	0.942	0.939	0.942	0.942	0.939	0.939	0.939	0.942	0.939	0.939	0.942	0.939	0.942	0.939	0.936	0.933	0.936	0.939	0.939	0.942	0.942	0.939	0.933	0.936	0.933	0.939	0.942	0.942	0.936	0.942	0.936	0.936	0.942	0.939	0.936	0.942	0.939	0.939	0.939	0.942	0.942	0.939	0.942	0.939
MH255941	0.949	0.942	0.945	0.949	0.945	0.949	0.945	0.949	0.949	0.945	0.945	0.945	0.949	0.945	0.945	0.949	0.945	0.949	0.945	0.942	0.939	0.942	0.945	0.945	0.949	0.949	0.945	0.939	0.942	0.939	0.945	0.949	0.949	0.942	0.949	0.942	0.942	0.949	0.945	0.942	0.949	0.945	0.945	0.945	0.949	0.949	0.945	0.949	0.945
MH255940	0.949	0.942	0.945	0.949	0.945	0.949	0.945	0.949	0.949	0.945	0.945	0.945	0.949	0.945	0.945	0.949	0.945	0.949	0.945	0.942	0.939	0.942	0.945	0.945	0.949	0.949	0.945	0.939	0.942	0.939	0.945	0.949	0.949	0.942	0.949	0.942	0.942	0.949	0.945	0.942	0.949	0.945	0.945	0.945	0.949	0.949	0.945	0.949	0.945
MH255938	0.949	0.942	0.939	0.942	0.946	0.949	0.946	0.949	0.942	0.946	0.946	0.939	0.942	0.939	0.939	0.942	0.939	0.942	0.939	0.936	0.933	0.936	0.939	0.939	0.942	0.942	0.939	0.933	0.936	0.933	0.939	0.942	0.942	0.936	0.942	0.936	0.936	0.949	0.946	0.942	0.949	0.939	0.939	0.946	0.942	0.942	0.946	0.942	0.939
MH255936	0.949	0.942	0.945	0.949	0.945	0.949	0.945	0.949	0.949	0.945	0.945	0.945	0.949	0.945	0.945	0.949	0.945	0.949	0.945	0.942	0.939	0.942	0.945	0.945	0.949	0.949	0.945	0.939	0.942	0.939	0.945	0.949	0.949	0.942	0.949	0.942	0.942	0.949	0.945	0.942	0.949	0.945	0.945	0.945	0.949	0.949	0.945	0.949	0.945
MH255934	0.945	0.939	0.942	0.945	0.942	0.945	0.942	0.945	0.945	0.942	0.942	0.942	0.945	0.942	0.942	0.945	0.942	0.945	0.942	0.939	0.936	0.939	0.942	0.942	0.945	0.945	0.942	0.936	0.939	0.936	0.942	0.945	0.945	0.939	0.945	0.939	0.939	0.945	0.942	0.939	0.945	0.942	0.942	0.942	0.945	0.945	0.942	0.945	0.942
MH255932	0.949	0.942	0.945	0.949	0.945	0.949	0.945	0.949	0.949	0.945	0.945	0.945	0.949	0.945	0.945	0.949	0.945	0.949	0.945	0.942	0.939	0.942	0.945	0.945	0.949	0.949	0.945	0.939	0.942	0.939	0.945	0.949	0.949	0.942	0.949	0.942	0.942	0.949	0.945	0.942	0.949	0.945	0.945	0.945	0.949	0.949	0.945	0.949	0.945
EU368732	0.939	0.933	0.936	0.939	0.936	0.939	0.936	0.939	0.939	0.936	0.936	0.936	0.939	0.936	0.936	0.939	0.936	0.939	0.936	0.939	0.929	0.933	0.936	0.936	0.939	0.939	0.936	0.929	0.933	0.929	0.936	0.939	0.939	0.933	0.939	0.933	0.933	0.939	0.936	0.933	0.939	0.936	0.936	0.936	0.939	0.939	0.936	0.939	0.936
EU368731	0.949	0.942	0.945	0.949	0.945	0.949	0.945	0.949	0.949	0.945	0.945	0.945	0.949	0.945	0.945	0.949	0.945	0.949	0.945	0.942	0.939	0.942	0.945	0.945	0.949	0.949	0.945	0.939	0.942	0.939	0.945	0.949	0.949	0.942	0.949	0.942	0.942	0.949	0.945	0.942	0.949	0.945	0.945	0.945	0.949	0.949	0.945	0.949	0.945
EU368730	0.945	0.939	0.942	0.945	0.942	0.945	0.942	0.945	0.945	0.942	0.942	0.942	0.945	0.942	0.942	0.945	0.942	0.945	0.942	0.939	0.936	0.939	0.942	0.942	0.945	0.945	0.942	0.936	0.939	0.936	0.942	0.945	0.945	0.939	0.945	0.939	0.939	0.945	0.942	0.939	0.945	0.942	0.942	0.942	0.945	0.945	0.942	0.945	0.942
KP314253	0.945	0.939	0.942	0.945	0.942	0.945	0.942	0.945	0.945	0.942	0.942	0.942	0.945	0.942	0.942	0.945	0.942	0.945	0.942	0.939	0.936	0.939	0.942	0.942	0.945	0.945	0.942	0.936	0.939	0.936	0.942	0.945	0.945	0.939	0.945	0.939	0.939	0.945	0.942	0.939	0.945	0.942	0.942	0.942	0.945	0.945	0.942	0.945	0.942
KP314252	0.945	0.939	0.942	0.945	0.942	0.945	0.942	0.945	0.945	0.942	0.942	0.942	0.945	0.942	0.942	0.945	0.942	0.945	0.942	0.939	0.936	0.939	0.942	0.942	0.945	0.945	0.942	0.936	0.939	0.936	0.942	0.945	0.945	0.939	0.945	0.939	0.939	0.945	0.942	0.939	0.945	0.942	0.942	0.942	0.945	0.945	0.942	0.945	0.942
KP314251	0.949	0.942	0.945	0.949	0.945	0.949	0.945	0.949	0.949	0.945	0.945	0.945	0.949	0.945	0.945	0.949	0.945	0.949	0.945	0.942	0.939	0.942	0.945	0.945	0.949	0.949	0.945	0.939	0.942	0.939	0.945	0.949	0.949	0.942	0.949	0.942	0.942	0.949	0.945	0.942	0.949	0.945	0.945	0.945	0.949	0.949	0.945	0.949	0.945
KP314249	0.945	0.939	0.942	0.945	0.942	0.945	0.942	0.945	0.945	0.942	0.942	0.942	0.945	0.942	0.942	0.945	0.942	0.945	0.942	0.939	0.936	0.939	0.942	0.942	0.945	0.945	0.942	0.936	0.939	0.936	0.942	0.945	0.945	0.939	0.945	0.939	0.939	0.945	0.942	0.939	0.945	0.942	0.942	0.942	0.945	0.945	0.942	0.945	0.942
KP314247	0.949	0.942	0.945	0.949	0.945	0.949	0.945	0.949	0.949	0.945	0.945	0.945	0.949	0.945	0.945	0.949	0.945	0.949	0.945	0.942	0.939	0.942	0.945	0.945	0.949	0.949	0.945	0.939	0.942	0.939	0.945	0.949	0.949	0.942	0.949	0.942	0.942	0.949	0.945	0.942	0.949	0.945	0.945	0.945	0.949	0.949	0.945	0.949	0.945
KP314246	0.949	0.942	0.945	0.949	0.945	0.949	0.945	0.949	0.949	0.945	0.945	0.945	0.949	0.945	0.945	0.949	0.945	0.949	0.945	0.942	0.939	0.942	0.945	0.945	0.949	0.949	0.945	0.939	0.942	0.939	0.945	0.949	0.949	0.942	0.949	0.942	0.942	0.949	0.945	0.942	0.949	0.945	0.945	0.945	0.949	0.949	0.945	0.949	0.945
KP314245	0.952	0.945	0.949	0.952	0.949	0.952	0.949	0.952	0.952	0.949	0.949	0.949	0.952	0.949	0.949	0.952	0.949	0.952	0.949	0.945	0.942	0.945	0.949	0.949	0.952	0.952	0.949	0.942	0.945	0.942	0.949	0.952	0.952	0.945	0.952	0.945	0.945	0.952	0.949	0.945	0.952	0.949	0.949	0.949	0.952	0.952	0.949	0.952	0.949
KP314244	0.949	0.942	0.945	0.949	0.945	0.949	0.945	0.949	0.949	0.945	0.945	0.945	0.949	0.945	0.945	0.949	0.945	0.949	0.945	0.942	0.939	0.942	0.945	0.945	0.949	0.949	0.945	0.939	0.942	0.939	0.945	0.949	0.949	0.942	0.949	0.942	0.942	0.949	0.945	0.942	0.949	0.945	0.945	0.945	0.949	0.949	0.945	0.949	0.945
KP314242	0.945	0.939	0.942	0.945	0.942	0.945	0.942	0.945	0.945	0.942	0.942	0.942	0.945	0.942	0.942	0.945	0.942	0.945	0.942	0.939	0.936	0.939	0.942	0.942	0.945	0.945	0.942	0.936	0.939	0.936	0.942	0.945	0.945	0.939	0.945	0.939	0.939	0.945	0.942	0.939	0.945	0.942	0.942	0.942	0.945	0.945	0.942	0.945	0.942
KP314240	0.949	0.942	0.945	0.949	0.945	0.949	0.945	0.949	0.949	0.945	0.945	0.945	0.949	0.945	0.945	0.949	0.945	0.949	0.945	0.942	0.939	0.942	0.945	0.945	0.949	0.949	0.945	0.939	0.942	0.939	0.945	0.949	0.949	0.942	0.949	0.939	0.942	0.949	0.945	0.942	0.949	0.939	0.945	0.945	0.949	0.949	0.945	0.949	0.945
KP314239	0.945	0.939	0.942	0.945	0.942	0.945	0.942	0.945	0.945	0.942	0.942	0.942	0.945	0.942	0.942	0.945	0.942	0.945	0.942	0.939	0.936	0.939	0.942	0.942	0.945	0.945	0.942	0.936	0.939	0.936	0.942	0.945	0.945	0.939	0.945	0.939	0.939	0.945	0.942	0.939	0.945	0.942	0.942	0.942	0.945	0.945	0.942	0.945	0.942
FJ169956	0.949	0.942	0.945	0.949	0.945	0.949	0.945	0.949	0.949	0.945	0.945	0.945	0.949	0.945	0.945	0.949	0.945	0.949	0.945	0.942	0.939	0.942	0.945	0.945	0.949	0.949	0.945	0.939	0.942	0.939	0.945	0.949	0.949	0.942	0.949	0.942	0.942	0.949	0.945	0.942	0.949	0.945	0.945	0.945	0.949	0.949	0.945	0.949	0.945
FJ389577	0.949	0.942	0.945	0.949	0.945	0.949	0.945	0.949	0.949	0.945	0.945	0.945	0.949	0.945	0.945	0.949	0.945	0.949	0.945	0.942	0.939	0.942	0.945	0.945	0.949	0.949	0.945	0.939	0.942	0.939	0.945	0.949	0.949	0.942	0.949	0.942	0.942	0.949	0.945	0.942	0.949	0.945	0.945	0.945	0.949	0.949	0.945	0.949	0.945
KP314236	0.945	0.939	0.942	0.945	0.942	0.945	0.942	0.945	0.945	0.942	0.942	0.942	0.945	0.942	0.942	0.945	0.942	0.945	0.942	0.939	0.936	0.939	0.942	0.942	0.945	0.945	0.942	0.936	0.939	0.936	0.942	0.945	0.945	0.939	0.945	0.939	0.939	0.945	0.942	0.939	0.945	0.942	0.942	0.942	0.945	0.945	0.942	0.945	0.942
KJ659043	0.942	0.936	0.939	0.942	0.939	0.942	0.939	0.942	0.942	0.939	0.939	0.939	0.942	0.939	0.939	0.942	0.939	0.942	0.939	0.936	0.933	0.936	0.939	0.939	0.942	0.942	0.939	0.933	0.936	0.933	0.939	0.942	0.942	0.936	0.942	0.936	0.936	0.942	0.939	0.936	0.942	0.939	0.939	0.939	0.942	0.942	0.939	0.942	0.939
KC811530	0.952	0.945	0.942	0.945	0.949	0.952	0.949	0.952	0.945	0.949	0.949	0.942	0.945	0.942	0.942	0.945	0.942	0.945	0.942	0.939	0.936	0.939	0.942	0.942	0.945	0.945	0.942	0.936	0.939	0.936	0.942	0.945	0.945	0.939	0.945	0.939	0.939	0.952	0.949	0.945	0.952	0.942	0.942	0.949	0.945	0.945	0.949	0.945	0.942
AB723716	0.939	0.933	0.936	0.939	0.936	0.939	0.936	0.939	0.939	0.936	0.936	0.936	0.939	0.936	0.936	0.939	0.936	0.939	0.936	0.933	0.93	0.933	0.936	0.936	0.939	0.939	0.936	0.93	0.933	0.93	0.936	0.939	0.939	0.933	0.939	0.933	0.933	0.939	0.936	0.933	0.939	0.936	0.936	0.936	0.939	0.939	0.936	0.939	0.936
AB723715	0.939	0.933	0.936	0.939	0.936	0.939	0.936	0.939	0.939	0.936	0.936	0.936	0.939	0.936	0.936	0.939	0.936	0.939	0.936	0.933	0.93	0.933	0.936	0.936	0.939	0.939	0.936	0.93	0.933	0.93	0.936	0.939	0.939	0.933	0.939	0.933	0.933	0.939	0.936	0.933	0.939	0.936	0.936	0.936	0.939	0.939	0.936	0.939	0.936
AB723714	0.936	0.93	0.933	0.936	0.933	0.936	0.933	0.936	0.936	0.933	0.933	0.933	0.936	0.933	0.933	0.936	0.933	0.936	0.933	0.93	0.926	0.93	0.933	0.933	0.936	0.936	0.933	0.926	0.933	0.926	0.933	0.936	0.936	0.93	0.936	0.93	0.93	0.936	0.933	0.93	0.936	0.933	0.933	0.933	0.936	0.936	0.933	0.936	0.933
AB723713	0.939	0.933	0.936	0.939	0.936	0.939	0.936	0.939	0.939	0.936	0.936	0.936	0.939	0.936	0.936	0.939	0.936	0.939	0.936	0.933	0.93	0.933	0.936	0.936	0.939	0.939	0.936	0.93	0.933	0.93	0.936	0.939	0.939	0.933	0.939	0.933	0.933	0.939	0.936	0.933	0.939	0.936	0.936	0.936	0.939	0.939	0.936	0.939	0.936
JN558828	0.949	0.942	0.945	0.949	0.945	0.949	0.945	0.949	0.949	0.945	0.945	0.945	0.949	0.945	0.945	0.949	0.945	0.949	0.945	0.942	0.939	0.942	0.945	0.945	0.949	0.949	0.945	0.939	0.942	0.939	0.945	0.949	0.949	0.942	0.949	0.942	0.942	0.949	0.945	0.942	0.949	0.945	0.945	0.945	0.949	0.949	0.945	0.949	0.945
JN558824	0.945	0.939	0.942	0.945	0.942	0.945	0.942	0.945	0.945	0.942	0.942	0.942	0.945	0.942	0.942	0.945	0.942	0.945	0.942	0.939	0.936	0.939	0.942	0.942	0.945	0.945	0.942	0.936	0.939	0.936	0.942	0.945	0.945	0.939	0.945	0.939	0.939	0.945	0.942	0.939	0.945	0.942	0.942	0.942	0.945	0.945	0.942	0.945	0.942
JN558823	0.949	0.942	0.945	0.949	0.945	0.949	0.945	0.949	0.949	0.945	0.945	0.945	0.949	0.945	0.945	0.949	0.945	0.949	0.945	0.942	0.939	0.942	0.945	0.945	0.949	0.949	0.945	0.939	0.942	0.939	0.945	0.949	0.949	0.942	0.949	0.942	0.942	0.949	0.945	0.942	0.949	0.945	0.945	0.945	0.949	0.949	0.945	0.949	0.945
JN558822	0.955	0.942	0.958	0.961	0.952	0.955	0.952	0.955	0.961	0.958	0.958	0.958	0.961	0.958	0.958	0.961	0.958	0.961	0.958	0.955	0.952	0.955	0.958	0.958	0.961	0.961	0.958	0.952	0.955	0.952	0.958	0.961	0.961	0.955	0.961	0.955	0.955	0.955	0.958	0.955	0.955	0.958	0.958	0.958	0.961	0.961	0.958	0.961	0.958
HQ913646	0.945	0.939	0.942	0.945	0.942	0.945	0.942	0.945	0.945	0.942	0.942	0.942	0.945	0.942	0.942	0.945	0.942	0.945	0.942	0.939	0.936	0.939	0.942	0.942	0.945	0.945	0.942	0.936	0.939	0.936	0.942	0.945	0.945	0.939	0.945	0.939	0.939	0.945	0.942	0.939	0.945	0.942	0.942	0.942	0.945	0.945	0.942	0.945	0.942
HQ913645	0.945	0.939	0.942	0.945	0.942	0.945	0.942	0.945	0.945	0.942	0.942	0.942	0.945	0.942	0.942	0.945	0.942	0.945	0.942	0.939	0.936	0.939	0.942	0.942	0.945	0.945	0.942	0.936	0.939	0.936	0.942	0.945	0.945	0.939	0.945	0.939	0.939	0.945	0.942	0.939	0.945	0.942	0.942	0.942	0.945	0.945	0.942	0.945	0.942
HQ913644	0.942	0.933	0.936	0.939	0.939	0.942	0.939	0.942	0.939	0.936	0.936	0.936	0.939	0.936	0.936	0.939	0.936	0.939	0.936	0.933	0.929	0.933	0.936	0.936	0.939	0.939	0.936	0.929	0.933	0.929	0.936	0.939	0.939	0.933	0.939	0.933	0.933	0.942	0.939	0.936	0.942	0.936	0.936	0.936	0.939	0.939	0.936	0.939	0.936
JN558819	0.949	0.942	0.945	0.949	0.945	0.949	0.945	0.949	0.949	0.945	0.945	0.945	0.949	0.945	0.945	0.949	0.945	0.949	0.945	0.942	0.939	0.942	0.945	0.945	0.949	0.949	0.945	0.939	0.942	0.939	0.945	0.949	0.949	0.942	0.949	0.942	0.942	0.949	0.945	0.942	0.949	0.945	0.945	0.945	0.949	0.949	0.945	0.949	0.945
JN558817	0.949	0.942	0.945	0.949	0.945	0.949	0.945	0.949	0.949	0.945	0.945	0.945	0.949	0.945	0.945	0.949	0.945	0.949	0.945	0.942	0.939	0.942	0.945	0.945	0.949	0.949	0.945	0.939	0.942	0.939	0.945	0.949	0.949	0.942	0.949	0.942	0.942	0.949	0.945	0.942	0.949	0.945	0.945	0.945	0.949	0.949	0.945	0.949	0.945
KU586174	0.945	0.939	0.942	0.945	0.942	0.945	0.942	0.945	0.945	0.942	0.942	0.942	0.945	0.942	0.942	0.945	0.942	0.945	0.942	0.939	0.936	0.939	0.942	0.942	0.945	0.945	0.942	0.936	0.939	0.936	0.942	0.945	0.945	0.939	0.945	0.939	0.939	0.945	0.942	0.939	0.945	0.942	0.942	0.942	0.945	0.945	0.942	0.945	0.942
AY144729	0.942	0.936	0.939	0.942	0.939	0.942	0.939	0.942	0.942	0.939	0.939	0.939	0.942	0.939	0.939	0.942	0.939	0.942	0.939	0.936	0.933	0.936	0.939	0.939	0.942	0.942	0.939	0.933	0.936	0.933	0.939	0.942	0.942	0.936	0.942	0.936	0.936	0.942	0.939	0.936	0.942	0.939	0.939	0.939	0.942	0.942	0.939	0.942	0.939
KP062959	0.942	0.936	0.939	0.942	0.939	0.942	0.939	0.942	0.942	0.939	0.939	0.939	0.942	0.939	0.939	0.942	0.939	0.942	0.939	0.936	0.939	0.936	0.939	0.939	0.942	0.942	0.939	0.933	0.936	0.933	0.939	0.942	0.942	0.936	0.942	0.936	0.936	0.942	0.939	0.936	0.942	0.939	0.939	0.939	0.942	0.942	0.939	0.942	0.939
LC066137	0.945	0.939	0.942	0.945	0.942	0.945	0.942	0.945	0.945	0.942	0.942	0.942	0.945	0.942	0.942	0.945	0.942	0.945	0.942	0.939	0.936	0.939	0.942	0.942	0.945	0.945	0.942	0.936	0.939	0.936	0.942	0.945	0.945	0.939	0.945	0.939	0.939	0.945	0.942	0.939	0.945	0.942	0.942	0.942	0.945	0.945	0.942	0.945	0.942
KM114613	0.936	0.93	0.933	0.936	0.933	0.936	0.933	0.936	0.936	0.933	0.933	0.933	0.936	0.933	0.933	0.936	0.933	0.936	0.933	0.93	0.926	0.93	0.933	0.933	0.936	0.936	0.933	0.926	0.93	0.926	0.933	0.936	0.936	0.93	0.936	0.93	0.93	0.936	0.933	0.93	0.936	0.933	0.933	0.933	0.936	0.936	0.933	0.936	0.933
KM114612	0.933	0.926	0.93	0.933	0.93	0.933	0.93	0.933	0.933	0.93	0.93	0.93	0.933	0.93	0.93	0.933	0.93	0.933	0.93	0.926	0.923	0.926	0.93	0.93	0.933	0.933	0.93	0.923	0.926	0.923	0.93	0.933	0.933	0.926	0.933	0.926	0.926	0.933	0.93	0.926	0.933	0.93	0.93	0.93	0.933	0.933	0.93	0.933	0.93
KM114611	0.936	0.93	0.933	0.936	0.933	0.936	0.933	0.936	0.936	0.933	0.933	0.933	0.936	0.933	0.933	0.936	0.933	0.936	0.933	0.93	0.926	0.93	0.933	0.933	0.936	0.936	0.933	0.926	0.93	0.926	0.933	0.936	0.936	0.93	0.936	0.93	0.93	0.936	0.933	0.93	0.936	0.933	0.933	0.933	0.936	0.936	0.933	0.936	0.933
AB983439	0.936	0.93	0.933	0.936	0.933	0.936	0.933	0.936	0.936	0.933	0.933	0.933	0.936	0.933	0.933	0.936	0.933	0.936	0.933	0.93	0.926	0.93	0.933	0.933	0.936	0.936	0.933	0.926	0.93	0.926	0.933	0.936	0.936	0.93	0.936	0.93	0.93	0.936	0.933	0.93	0.936	0.933	0.933	0.933	0.936	0.936	0.933	0.936	0.933
AB983438	0.936	0.93	0.933	0.936	0.933	0.936	0.933	0.936	0.936	0.933	0.933	0.933	0.936	0.933	0.933	0.936	0.933	0.936	0.933	0.93	0.926	0.93	0.933	0.933	0.936	0.936	0.933	0.926	0.93	0.926	0.933	0.936	0.936	0.93	0.936	0.93	0.93	0.936	0.933	0.93	0.936	0.933	0.933	0.933	0.936	0.936	0.933	0.936	0.933
KP062958	0.949	0.936	0.952	0.955	0.945	0.949	0.945	0.949	0.955	0.952	0.952	0.952	0.955	0.952	0.952	0.955	0.958	0.955	0.952	0.949	0.945	0.949	0.952	0.952	0.955	0.955	0.952	0.945	0.949	0.945	0.952	0.955	0.955	0.949	0.955	0.945	0.949	0.949	0.952	0.949	0.949	0.945	0.952	0.952	0.955	0.955	0.952	0.955	0.952
KP062957	0.949	0.942	0.945	0.949	0.945	0.949	0.945	0.949	0.949	0.945	0.945	0.945	0.949	0.945	0.945	0.949	0.945	0.949	0.945	0.942	0.939	0.942	0.945	0.945	0.949	0.949	0.945	0.939	0.942	0.939	0.945	0.949	0.949	0.942	0.949	0.942	0.942	0.949	0.945	0.942	0.949	0.945	0.945	0.945	0.949	0.949	0.945	0.949	0.945
KP062956	0.936	0.929	0.933	0.936	0.933	0.936	0.933	0.936	0.936	0.933	0.933	0.933	0.936	0.933	0.933	0.936	0.933	0.936	0.933	0.929	0.926	0.929	0.933	0.933	0.936	0.936	0.933	0.926	0.929	0.926	0.933	0.936	0.936	0.929	0.936	0.929	0.929	0.936	0.933	0.929	0.936	0.933	0.933	0.933	0.936	0.936	0.933	0.936	0.933
KP062955	0.945	0.939	0.942	0.945	0.942	0.945	0.942	0.945	0.945	0.942	0.942	0.942	0.945	0.942	0.942	0.945	0.942	0.945	0.942	0.939	0.936	0.939	0.942	0.942	0.945	0.945	0.942	0.936	0.939	0.936	0.942	0.945	0.945	0.939	0.945	0.939	0.939	0.945	0.942	0.939	0.945	0.942	0.942	0.942	0.945	0.945	0.942	0.945	0.942
U03775	0.949	0.942	0.945	0.949	0.945	0.949	0.945	0.949	0.949	0.945	0.945	0.945	0.949	0.945	0.945	0.949	0.945	0.949	0.945	0.942	0.939	0.942	0.945	0.945	0.949	0.949	0.945	0.939	0.942	0.939	0.945	0.949	0.949	0.942	0.949	0.942	0.942	0.949	0.945	0.942	0.949	0.945	0.945	0.945	0.949	0.949	0.945	0.949	0.945
KP062954	0.942	0.936	0.939	0.942	0.939	0.942	0.939	0.942	0.942	0.939	0.939	0.939	0.942	0.939	0.939	0.942	0.939	0.942	0.939	0.936	0.933	0.936	0.939	0.939	0.942	0.942	0.939	0.933	0.936	0.933	0.939	0.942	0.942	0.936	0.942	0.936	0.936	0.942	0.939	0.936	0.942	0.939	0.939	0.939	0.942	0.942	0.939	0.942	0.939
KU586176	0.964	0.952	0.968	0.971	0.961	0.964	0.961	0.964	0.971	0.968	0.968	0.968	0.971	0.968	0.968	0.971	0.968	0.971	0.968	0.964	0.961	0.964	0.968	0.968	0.971	0.971	0.968	0.961	0.964	0.961	0.968	0.971	0.971	0.964	0.971	0.961	0.964	0.964	0.968	0.964	0.964	0.961	0.968	0.968	0.971	0.971	0.968	0.971	0.968
KU586023	0.955	0.943	0.958	0.962	0.952	0.955	0.952	0.955	0.962	0.958	0.958	0.958	0.962	0.958	0.958	0.962	0.958	0.962	0.958	0.955	0.952	0.955	0.958	0.958	0.962	0.962	0.958	0.952	0.955	0.952	0.958	0.962	0.962	0.955	0.962	0.952	0.955	0.955	0.958	0.955	0.955	0.952	0.958	0.958	0.962	0.962	0.958	0.962	0.958
KU586170	0.961	0.949	0.964	0.968	0.958	0.961	0.958	0.961	0.968	0.964	0.964	0.964	0.968	0.964	0.964	0.968	0.964	0.968	0.964	0.961	0.958	0.961	0.964	0.964	0.968	0.968	0.964	0.958	0.961	0.958	0.964	0.968	0.968	0.961	0.968	0.958	0.961	0.961	0.964	0.961	0.961	0.958	0.964	0.964	0.968	0.968	0.964	0.968	0.964
AB509223	0.964	0.952	0.968	0.971	0.961	0.964	0.961	0.964	0.971	0.968	0.968	0.968	0.971	0.968	0.968	0.971	0.974	0.971	0.968	0.964	0.968	0.964	0.968	0.968	0.971	0.971	0.968	0.961	0.964	0.961	0.968	0.971	0.971	0.964	0.971	0.961	0.964	0.964	0.968	0.964	0.964	0.961	0.968	0.968	0.971	0.971	0.968	0.971	0.968
AB211164	0.961	0.949	0.964	0.968	0.958	0.961	0.958	0.961	0.968	0.964	0.964	0.964	0.968	0.964	0.964	0.968	0.971	0.968	0.964	0.961	0.964	0.961	0.964	0.964	0.968	0.968	0.964	0.958	0.961	0.958	0.964	0.968	0.968	0.961	0.968	0.958	0.961	0.961	0.964	0.961	0.961	0.958	0.964	0.964	0.968	0.968	0.964	0.968	0.964
KX817983	0.961	0.949	0.964	0.968	0.958	0.961	0.958	0.961	0.968	0.964	0.964	0.964	0.968	0.964	0.964	0.968	0.971	0.968	0.964	0.961	0.964	0.961	0.964	0.964	0.968	0.968	0.964	0.958	0.961	0.958	0.964	0.968	0.968	0.961	0.968	0.958	0.961	0.961	0.964	0.961	0.961	0.958	0.964	0.964	0.968	0.968	0.964	0.968	0.964
KP062966	0.961	0.949	0.964	0.968	0.958	0.961	0.958	0.961	0.968	0.964	0.964	0.964	0.968	0.964	0.964	0.968	0.971	0.968	0.964	0.961	0.964	0.961	0.964	0.964	0.968	0.968	0.964	0.958	0.961	0.958	0.964	0.968	0.968	0.961	0.968	0.958	0.961	0.961	0.964	0.961	0.961	0.958	0.964	0.964	0.968	0.968	0.964	0.968	0.964
KP062965	0.961	0.949	0.964	0.968	0.958	0.961	0.958	0.961	0.968	0.964	0.964	0.964	0.968	0.964	0.964	0.968	0.971	0.968	0.964	0.961	0.964	0.961	0.964	0.964	0.968	0.968	0.964	0.958	0.961	0.958	0.964	0.968	0.968	0.961	0.968	0.958	0.961	0.961	0.964	0.961	0.961	0.958	0.964	0.964	0.968	0.968	0.964	0.968	0.964
KP062964	0.961	0.949	0.964	0.968	0.958	0.961	0.958	0.961	0.968	0.964	0.964	0.964	0.968	0.964	0.964	0.968	0.971	0.968	0.964	0.961	0.964	0.961	0.964	0.964	0.968	0.968	0.964	0.958	0.961	0.958	0.964	0.968	0.968	0.961	0.968	0.958	0.961	0.961	0.964	0.961	0.961	0.958	0.964	0.964	0.968	0.968	0.964	0.968	0.964
JN558827	0.958	0.946	0.961	0.965	0.955	0.958	0.955	0.958	0.965	0.961	0.961	0.961	0.965	0.961	0.961	0.965	0.968	0.965	0.961	0.958	0.958	0.958	0.961	0.961	0.965	0.965	0.961	0.955	0.958	0.955	0.961	0.965	0.965	0.958	0.965	0.955	0.958	0.958	0.961	0.958	0.958	0.955	0.961	0.961	0.965	0.965	0.961	0.965	0.961
JN558820	0.961	0.949	0.964	0.968	0.958	0.961	0.958	0.961	0.968	0.964	0.964	0.964	0.968	0.964	0.964	0.968	0.971	0.968	0.964	0.961	0.964	0.961	0.964	0.964	0.968	0.968	0.964	0.958	0.961	0.958	0.964	0.968	0.968	0.961	0.968	0.958	0.961	0.961	0.964	0.961	0.961	0.958	0.964	0.964	0.968	0.968	0.964	0.968	0.964
KR261620	0.961	0.949	0.964	0.968	0.958	0.961	0.958	0.961	0.968	0.964	0.964	0.964	0.968	0.964	0.964	0.968	0.971	0.968	0.964	0.961	0.964	0.961	0.964	0.964	0.968	0.968	0.964	0.958	0.961	0.958	0.964	0.968	0.968	0.961	0.968	0.958	0.961	0.961	0.964	0.961	0.961	0.958	0.964	0.964	0.968	0.968	0.964	0.968	0.964
KR261621	0.961	0.949	0.964	0.968	0.958	0.961	0.958	0.961	0.968	0.964	0.964	0.964	0.968	0.964	0.964	0.968	0.971	0.968	0.964	0.961	0.964	0.961	0.964	0.964	0.968	0.968	0.964	0.958	0.961	0.958	0.964	0.968	0.968	0.961	0.968	0.958	0.961	0.961	0.964	0.961	0.961	0.958	0.964	0.964	0.968	0.968	0.964	0.968	0.964
KR261619	0.958	0.945	0.961	0.964	0.955	0.958	0.955	0.958	0.964	0.961	0.961	0.961	0.964	0.961	0.961	0.964	0.968	0.964	0.961	0.958	0.961	0.958	0.961	0.961	0.964	0.964	0.961	0.955	0.958	0.955	0.961	0.964	0.964	0.958	0.964	0.955	0.958	0.958	0.961	0.958	0.958	0.955	0.961	0.961	0.964	0.964	0.961	0.964	0.961
KR261618	0.958	0.945	0.961	0.964	0.955	0.958	0.955	0.958	0.964	0.961	0.961	0.961	0.964	0.961	0.961	0.964	0.968	0.964	0.961	0.958	0.961	0.958	0.968	0.961	0.964	0.964	0.961	0.955	0.958	0.955	0.961	0.964	0.964	0.958	0.964	0.955	0.958	0.958	0.961	0.958	0.958	0.955	0.961	0.961	0.964	0.964	0.961	0.964	0.961
KP314241	0.961	0.949	0.964	0.968	0.958	0.961	0.958	0.961	0.968	0.964	0.964	0.964	0.968	0.964	0.964	0.968	0.971	0.968	0.964	0.961	0.964	0.961	0.964	0.964	0.968	0.968	0.964	0.958	0.961	0.958	0.964	0.968	0.968	0.961	0.968	0.958	0.961	0.961	0.964	0.961	0.961	0.958	0.964	0.964	0.968	0.968	0.964	0.968	0.964
KP314238	0.958	0.945	0.961	0.964	0.955	0.958	0.955	0.958	0.964	0.961	0.961	0.961	0.964	0.961	0.961	0.964	0.968	0.964	0.961	0.958	0.961	0.958	0.961	0.961	0.964	0.964	0.961	0.955	0.958	0.955	0.961	0.964	0.964	0.958	0.964	0.955	0.958	0.958	0.961	0.958	0.958	0.955	0.961	0.961	0.964	0.964	0.961	0.964	0.961
MH762076	0.961	0.949	0.964	0.968	0.958	0.961	0.958	0.961	0.968	0.964	0.964	0.964	0.968	0.964	0.964	0.968	0.971	0.968	0.964	0.961	0.964	0.961	0.964	0.964	0.968	0.968	0.964	0.958	0.961	0.958	0.964	0.968	0.968	0.961	0.968	0.958	0.961	0.961	0.964	0.961	0.961	0.958	0.964	0.964	0.968	0.968	0.964	0.968	0.964
MH762075	0.961	0.949	0.964	0.968	0.958	0.961	0.958	0.961	0.968	0.964	0.964	0.964	0.968	0.964	0.964	0.968	0.971	0.968	0.964	0.961	0.964	0.961	0.964	0.964	0.968	0.968	0.964	0.958	0.961	0.958	0.964	0.968	0.968	0.961	0.968	0.958	0.961	0.961	0.964	0.961	0.961	0.958	0.964	0.964	0.968	0.968	0.964	0.968	0.964
MH762074	0.961	0.949	0.964	0.968	0.958	0.961	0.958	0.961	0.968	0.964	0.964	0.964	0.968	0.964	0.964	0.968	0.971	0.968	0.964	0.961	0.964	0.961	0.964	0.964	0.968	0.968	0.964	0.958	0.961	0.958	0.964	0.968	0.968	0.961	0.968	0.958	0.961	0.961	0.964	0.961	0.961	0.958	0.964	0.964	0.968	0.968	0.964	0.968	0.964
MH762073	0.958	0.945	0.961	0.964	0.955	0.958	0.955	0.958	0.964	0.961	0.961	0.961	0.964	0.961	0.961	0.964	0.968	0.964	0.961	0.958	0.961	0.958	0.961	0.961	0.964	0.964	0.961	0.955	0.958	0.955	0.961	0.964	0.964	0.958	0.964	0.955	0.958	0.958	0.961	0.958	0.958	0.955	0.961	0.961	0.964	0.964	0.961	0.964	0.961
MH762072	0.961	0.949	0.964	0.968	0.958	0.961	0.958	0.961	0.968	0.964	0.964	0.964	0.968	0.964	0.964	0.968	0.971	0.968	0.964	0.961	0.964	0.961	0.964	0.964	0.968	0.968	0.964	0.958	0.961	0.958	0.964	0.968	0.968	0.961	0.968	0.958	0.961	0.961	0.964	0.961	0.961	0.958	0.964	0.964	0.968	0.968	0.964	0.968	0.964
LC432126	0.964	0.952	0.968	0.971	0.961	0.964	0.961	0.964	0.971	0.968	0.968	0.968	0.971	0.968	0.968	0.971	0.974	0.971	0.968	0.964	0.968	0.964	0.968	0.968	0.971	0.971	0.968	0.961	0.964	0.961	0.968	0.971	0.971	0.964	0.971	0.961	0.964	0.964	0.968	0.964	0.964	0.961	0.968	0.968	0.971	0.971	0.968	0.971	0.968
LC432093	0.961	0.949	0.964	0.968	0.958	0.961	0.958	0.961	0.968	0.964	0.964	0.964	0.968	0.964	0.964	0.968	0.971	0.968	0.964	0.961	0.964	0.961	0.964	0.964	0.968	0.968	0.964	0.958	0.961	0.958	0.964	0.968	0.968	0.961	0.968	0.958	0.961	0.961	0.964	0.961	0.961	0.958	0.964	0.964	0.968	0.968	0.964	0.968	0.964
MG869584	0.964	0.952	0.968	0.971	0.961	0.964	0.961	0.964	0.971	0.968	0.968	0.968	0.971	0.968	0.968	0.971	0.974	0.971	0.968	0.964	0.968	0.964	0.968	0.968	0.971	0.971	0.968	0.961	0.964	0.961	0.968	0.971	0.971	0.964	0.971	0.961	0.964	0.964	0.968	0.964	0.964	0.961	0.968	0.968	0.971	0.971	0.968	0.971	0.968
MG869583	0.968	0.955	0.971	0.974	0.964	0.968	0.964	0.968	0.974	0.971	0.971	0.971	0.974	0.971	0.971	0.974	0.977	0.974	0.971	0.968	0.971	0.968	0.971	0.971	0.974	0.974	0.971	0.964	0.968	0.964	0.971	0.974	0.974	0.968	0.974	0.964	0.968	0.968	0.971	0.968	0.968	0.964	0.971	0.971	0.974	0.974	0.971	0.974	0.971
MG869532	0.964	0.952	0.968	0.971	0.961	0.964	0.961	0.964	0.971	0.968	0.968	0.968	0.971	0.968	0.968	0.971	0.974	0.971	0.968	0.964	0.968	0.964	0.968	0.968	0.971	0.971	0.968	0.961	0.964	0.961	0.968	0.971	0.971	0.964	0.971	0.961	0.964	0.964	0.968	0.964	0.964	0.961	0.968	0.968	0.971	0.971	0.968	0.971	0.968
MG869508	0.958	0.952	0.961	0.964	0.955	0.958	0.955	0.958	0.964	0.961	0.961	0.961	0.964	0.961	0.961	0.964	0.968	0.964	0.961	0.958	0.961	0.958	0.961	0.961	0.964	0.964	0.961	0.955	0.958	0.955	0.961	0.964	0.964	0.958	0.964	0.955	0.958	0.958	0.961	0.958	0.958	0.955	0.961	0.961	0.964	0.964	0.961	0.964	0.961
MG869499	0.961	0.949	0.964	0.968	0.958	0.961	0.958	0.961	0.968	0.964	0.964	0.964	0.968	0.964	0.964	0.968	0.971	0.968	0.964	0.961	0.964	0.961	0.964	0.964	0.968	0.968	0.964	0.958	0.961	0.958	0.964	0.968	0.968	0.961	0.968	0.958	0.961	0.961	0.964	0.961	0.961	0.958	0.964	0.964	0.968	0.968	0.964	0.968	0.964
MG869498	0.961	0.949	0.964	0.968	0.958	0.961	0.958	0.961	0.968	0.964	0.964	0.964	0.968	0.964	0.964	0.968	0.971	0.968	0.964	0.961	0.964	0.961	0.964	0.964	0.968	0.968	0.964	0.958	0.961	0.958	0.964	0.968	0.968	0.961	0.968	0.958	0.961	0.961	0.964	0.961	0.961	0.958	0.964	0.964	0.968	0.968	0.964	0.968	0.964
MG869486	0.958	0.952	0.961	0.964	0.955	0.958	0.955	0.958	0.964	0.961	0.961	0.961	0.964	0.961	0.961	0.964	0.968	0.964	0.961	0.958	0.961	0.958	0.961	0.961	0.964	0.964	0.961	0.955	0.958	0.955	0.961	0.964	0.964	0.958	0.964	0.955	0.958	0.958	0.961	0.958	0.958	0.955	0.961	0.961	0.964	0.964	0.961	0.964	0.961
MW721591	0.961	0.949	0.964	0.968	0.958	0.961	0.958	0.961	0.968	0.964	0.964	0.964	0.968	0.964	0.964	0.968	0.971	0.968	0.964	0.961	0.964	0.961	0.964	0.964	0.968	0.968	0.964	0.958	0.961	0.958	0.964	0.968	0.968	0.961	0.968	0.958	0.961	0.961	0.964	0.961	0.961	0.958	0.964	0.964	0.968	0.968	0.964	0.968	0.964
MW692362	0.964	0.952	0.968	0.971	0.961	0.964	0.961	0.964	0.971	0.968	0.968	0.968	0.971	0.968	0.968	0.971	0.974	0.971	0.968	0.964	0.968	0.964	0.968	0.968	0.971	0.971	0.968	0.961	0.964	0.961	0.968	0.971	0.971	0.964	0.971	0.961	0.964	0.964	0.968	0.964	0.964	0.961	0.968	0.968	0.971	0.971	0.968	0.971	0.968
FJ389576	0.961	0.949	0.964	0.968	0.958	0.961	0.958	0.961	0.968	0.964	0.964	0.964	0.968	0.964	0.964	0.968	0.971	0.968	0.964	0.961	0.964	0.961	0.964	0.964	0.968	0.968	0.964	0.958	0.961	0.958	0.964	0.968	0.968	0.961	0.968	0.958	0.961	0.961	0.964	0.961	0.961	0.958	0.964	0.964	0.968	0.968	0.964	0.968	0.964
FJ389574	0.958	0.945	0.961	0.964	0.955	0.958	0.955	0.958	0.964	0.961	0.961	0.961	0.964	0.961	0.961	0.964	0.968	0.964	0.961	0.958	0.961	0.958	0.961	0.961	0.964	0.964	0.961	0.955	0.958	0.955	0.961	0.964	0.964	0.958	0.964	0.955	0.958	0.958	0.961	0.958	0.958	0.955	0.961	0.961	0.964	0.964	0.961	0.964	0.961
EU709493	0.961	0.949	0.964	0.968	0.958	0.961	0.958	0.961	0.968	0.964	0.964	0.964	0.968	0.964	0.964	0.968	0.971	0.968	0.964	0.961	0.964	0.961	0.964	0.964	0.968	0.968	0.964	0.958	0.961	0.958	0.964	0.968	0.968	0.961	0.968	0.958	0.961	0.961	0.964	0.961	0.961	0.958	0.964	0.964	0.968	0.968	0.964	0.968	0.964
AB196721	0.942	0.949	0.952	0.955	0.939	0.942	0.939	0.942	0.955	0.952	0.952	0.952	0.955	0.952	0.952	0.955	0.952	0.955	0.952	0.949	0.945	0.949	0.952	0.952	0.955	0.955	0.952	0.945	0.949	0.945	0.952	0.955	0.955	0.949	0.955	0.949	0.949	0.942	0.939	0.936	0.942	0.952	0.952	0.952	0.955	0.955	0.952	0.955	0.952
AB196720	0.945	0.952	0.949	0.952	0.942	0.945	0.942	0.945	0.952	0.955	0.955	0.949	0.952	0.949	0.949	0.952	0.949	0.952	0.949	0.945	0.942	0.945	0.949	0.949	0.952	0.952	0.949	0.942	0.945	0.942	0.949	0.952	0.952	0.945	0.952	0.945	0.945	0.945	0.942	0.939	0.945	0.949	0.949	0.955	0.952	0.952	0.955	0.952	0.949
DQ458808	0.952	0.952	0.961	0.964	0.949	0.952	0.949	0.952	0.964	0.968	0.968	0.961	0.964	0.961	0.961	0.964	0.961	0.964	0.961	0.958	0.955	0.958	0.961	0.961	0.964	0.964	0.961	0.955	0.958	0.955	0.961	0.964	0.964	0.958	0.964	0.958	0.958	0.952	0.955	0.952	0.952	0.961	0.961	0.968	0.964	0.964	0.968	0.964	0.961
DQ342324	0.952	0.952	0.961	0.964	0.949	0.952	0.949	0.952	0.964	0.968	0.968	0.961	0.964	0.961	0.961	0.964	0.961	0.964	0.961	0.958	0.955	0.958	0.961	0.961	0.964	0.964	0.961	0.955	0.958	0.955	0.961	0.964	0.964	0.958	0.964	0.958	0.958	0.952	0.955	0.952	0.952	0.961	0.961	0.968	0.964	0.964	0.968	0.964	0.961
GU223365	0.952	0.952	0.955	0.958	0.949	0.952	0.949	0.952	0.958	0.961	0.961	0.955	0.958	0.955	0.955	0.958	0.955	0.958	0.955	0.952	0.949	0.952	0.955	0.955	0.958	0.958	0.955	0.949	0.952	0.949	0.955	0.958	0.958	0.952	0.958	0.952	0.952	0.952	0.949	0.945	0.952	0.955	0.955	0.961	0.958	0.958	0.961	0.958	0.955
EU368729	0.939	0.945	0.949	0.952	0.936	0.939	0.936	0.939	0.952	0.949	0.949	0.949	0.952	0.949	0.949	0.952	0.949	0.952	0.949	0.945	0.942	0.945	0.949	0.949	0.952	0.952	0.949	0.942	0.945	0.942	0.949	0.952	0.952	0.945	0.952	0.945	0.945	0.939	0.936	0.933	0.939	0.949	0.949	0.949	0.952	0.952	0.949	0.952	0.949
EU368728	0.942	0.949	0.952	0.955	0.939	0.942	0.939	0.942	0.955	0.952	0.952	0.952	0.955	0.952	0.952	0.955	0.952	0.955	0.952	0.949	0.945	0.949	0.952	0.952	0.955	0.955	0.952	0.945	0.949	0.945	0.952	0.955	0.955	0.949	0.955	0.949	0.949	0.942	0.939	0.936	0.942	0.952	0.952	0.952	0.955	0.955	0.952	0.955	0.952
EU368727	0.939	0.945	0.949	0.952	0.936	0.939	0.936	0.939	0.952	0.949	0.949	0.949	0.952	0.949	0.949	0.952	0.949	0.952	0.949	0.945	0.942	0.945	0.949	0.949	0.952	0.952	0.949	0.942	0.945	0.942	0.949	0.952	0.952	0.945	0.952	0.945	0.945	0.939	0.936	0.933	0.939	0.949	0.949	0.949	0.952	0.952	0.949	0.952	0.949
MK814406	0.952	0.952	0.961	0.964	0.949	0.952	0.949	0.952	0.964	0.968	0.968	0.961	0.964	0.961	0.961	0.964	0.961	0.964	0.961	0.958	0.955	0.958	0.961	0.961	0.964	0.964	0.961	0.955	0.958	0.955	0.961	0.964	0.964	0.958	0.964	0.958	0.958	0.952	0.955	0.952	0.952	0.961	0.961	0.968	0.964	0.964	0.968	0.964	0.961
MF289483	0.927	0.927	0.943	0.946	0.924	0.927	0.924	0.927	0.946	0.943	0.943	0.943	0.946	0.943	0.943	0.946	0.943	0.946	0.943	0.939	0.936	0.939	0.943	0.943	0.946	0.946	0.943	0.936	0.939	0.936	0.943	0.946	0.946	0.939	0.946	0.939	0.939	0.927	0.93	0.927	0.927	0.943	0.943	0.943	0.946	0.946	0.943	0.946	0.943
LC334014	0.949	0.949	0.958	0.961	0.945	0.949	0.945	0.949	0.961	0.964	0.964	0.958	0.961	0.958	0.958	0.961	0.958	0.961	0.958	0.955	0.952	0.955	0.958	0.958	0.961	0.961	0.958	0.952	0.955	0.952	0.958	0.961	0.961	0.955	0.961	0.955	0.955	0.949	0.952	0.949	0.949	0.958	0.958	0.964	0.961	0.961	0.964	0.961	0.958
KR611719	0.955	0.949	0.958	0.961	0.952	0.955	0.952	0.955	0.961	0.964	0.964	0.958	0.961	0.958	0.958	0.961	0.958	0.961	0.958	0.955	0.952	0.955	0.958	0.958	0.961	0.961	0.958	0.952	0.955	0.952	0.958	0.961	0.961	0.955	0.961	0.955	0.955	0.955	0.958	0.955	0.955	0.958	0.958	0.964	0.961	0.961	0.964	0.961	0.958
KR611717	0.952	0.952	0.961	0.964	0.949	0.952	0.949	0.952	0.964	0.968	0.968	0.961	0.964	0.961	0.961	0.964	0.961	0.964	0.961	0.958	0.955	0.958	0.961	0.961	0.964	0.964	0.961	0.955	0.958	0.955	0.961	0.964	0.964	0.958	0.964	0.958	0.958	0.952	0.955	0.952	0.952	0.961	0.961	0.968	0.964	0.964	0.968	0.964	0.961
KR611716	0.949	0.949	0.958	0.961	0.945	0.949	0.945	0.949	0.961	0.964	0.964	0.958	0.961	0.958	0.958	0.961	0.958	0.961	0.958	0.955	0.952	0.955	0.958	0.958	0.961	0.961	0.958	0.952	0.955	0.952	0.958	0.961	0.961	0.955	0.961	0.955	0.955	0.949	0.952	0.949	0.949	0.958	0.958	0.964	0.961	0.961	0.964	0.961	0.958
KR002115	0.942	0.949	0.952	0.955	0.939	0.942	0.939	0.942	0.955	0.952	0.952	0.952	0.955	0.952	0.952	0.955	0.952	0.955	0.952	0.949	0.945	0.949	0.952	0.952	0.955	0.955	0.952	0.945	0.949	0.945	0.952	0.955	0.955	0.949	0.955	0.949	0.949	0.942	0.939	0.936	0.942	0.952	0.952	0.952	0.955	0.955	0.952	0.955	0.952
KR002112	0.939	0.945	0.955	0.958	0.936	0.939	0.936	0.939	0.958	0.955	0.955	0.955	0.958	0.955	0.955	0.958	0.955	0.958	0.955	0.952	0.949	0.952	0.955	0.955	0.958	0.958	0.955	0.949	0.952	0.949	0.955	0.958	0.958	0.952	0.958	0.952	0.952	0.939	0.942	0.939	0.939	0.955	0.955	0.955	0.958	0.958	0.955	0.958	0.955
JX173651	0.952	0.952	0.961	0.964	0.949	0.952	0.949	0.952	0.964	0.968	0.968	0.961	0.964	0.961	0.961	0.964	0.961	0.964	0.961	0.958	0.955	0.958	0.961	0.961	0.964	0.964	0.961	0.955	0.958	0.955	0.961	0.964	0.964	0.958	0.964	0.958	0.958	0.952	0.955	0.952	0.952	0.961	0.961	0.968	0.964	0.964	0.968	0.964	0.961
JN558811	0.939	0.945	0.949	0.952	0.936	0.939	0.936	0.939	0.952	0.949	0.949	0.949	0.952	0.949	0.949	0.952	0.949	0.952	0.949	0.945	0.942	0.945	0.949	0.949	0.952	0.952	0.949	0.942	0.945	0.942	0.949	0.952	0.952	0.945	0.952	0.945	0.945	0.939	0.936	0.933	0.939	0.949	0.949	0.949	0.952	0.952	0.949	0.952	0.949
JN862825	0.955	0.955	0.971	0.974	0.952	0.955	0.952	0.955	0.974	0.971	0.971	0.971	0.974	0.971	0.971	0.974	0.971	0.974	0.971	0.968	0.964	0.968	0.971	0.971	0.974	0.974	0.971	0.964	0.968	0.964	0.971	0.974	0.974	0.968	0.974	0.968	0.968	0.955	0.958	0.955	0.955	0.971	0.971	0.971	0.974	0.974	0.971	0.974	0.971
HQ872465	0.952	0.952	0.961	0.964	0.949	0.952	0.949	0.952	0.964	0.968	0.968	0.961	0.964	0.961	0.961	0.964	0.961	0.964	0.961	0.958	0.955	0.958	0.961	0.961	0.964	0.964	0.961	0.955	0.958	0.955	0.961	0.964	0.964	0.958	0.964	0.958	0.958	0.952	0.955	0.952	0.952	0.961	0.961	0.968	0.964	0.964	0.968	0.964	0.961
HQ872464	0.942	0.949	0.952	0.955	0.939	0.942	0.939	0.942	0.955	0.958	0.958	0.952	0.955	0.952	0.952	0.955	0.952	0.955	0.952	0.949	0.945	0.949	0.952	0.952	0.955	0.955	0.952	0.945	0.949	0.945	0.952	0.955	0.955	0.949	0.955	0.949	0.949	0.942	0.945	0.942	0.942	0.952	0.952	0.958	0.955	0.955	0.958	0.955	0.952
HQ872463	0.952	0.952	0.961	0.964	0.949	0.952	0.949	0.952	0.964	0.968	0.968	0.961	0.964	0.961	0.961	0.964	0.961	0.964	0.961	0.958	0.955	0.958	0.961	0.961	0.964	0.964	0.961	0.955	0.958	0.955	0.961	0.964	0.964	0.958	0.964	0.958	0.958	0.952	0.955	0.952	0.952	0.961	0.961	0.968	0.964	0.964	0.968	0.964	0.961
HM439430	0.952	0.952	0.961	0.964	0.949	0.952	0.949	0.952	0.964	0.968	0.968	0.961	0.964	0.961	0.961	0.964	0.961	0.964	0.961	0.958	0.955	0.958	0.961	0.961	0.964	0.964	0.961	0.955	0.958	0.955	0.961	0.964	0.964	0.958	0.964	0.958	0.958	0.952	0.955	0.952	0.952	0.961	0.961	0.968	0.964	0.964	0.968	0.964	0.961
AY969015	0.949	0.949	0.958	0.961	0.945	0.949	0.945	0.949	0.961	0.964	0.964	0.958	0.961	0.958	0.958	0.961	0.958	0.961	0.958	0.955	0.952	0.955	0.958	0.958	0.961	0.961	0.958	0.952	0.955	0.952	0.958	0.961	0.961	0.955	0.961	0.955	0.955	0.949	0.952	0.949	0.949	0.958	0.958	0.964	0.961	0.961	0.964	0.961	0.958
AY969014	0.952	0.945	0.955	0.958	0.949	0.952	0.949	0.952	0.958	0.961	0.961	0.955	0.958	0.955	0.955	0.958	0.955	0.958	0.955	0.952	0.949	0.952	0.955	0.955	0.958	0.958	0.955	0.949	0.952	0.949	0.955	0.958	0.958	0.952	0.958	0.952	0.952	0.952	0.955	0.952	0.952	0.961	0.955	0.961	0.958	0.958	0.961	0.958	0.955
AY969013	0.945	0.945	0.955	0.958	0.942	0.945	0.942	0.945	0.958	0.961	0.961	0.955	0.958	0.955	0.955	0.958	0.955	0.958	0.955	0.952	0.949	0.952	0.955	0.955	0.958	0.958	0.955	0.949	0.952	0.949	0.955	0.958	0.958	0.952	0.958	0.952	0.952	0.945	0.949	0.945	0.945	0.955	0.955	0.961	0.958	0.958	0.961	0.958	0.955
AY969011	0.949	0.949	0.958	0.961	0.945	0.949	0.945	0.949	0.961	0.964	0.964	0.958	0.961	0.958	0.958	0.961	0.958	0.961	0.958	0.955	0.952	0.955	0.958	0.958	0.961	0.961	0.958	0.952	0.955	0.952	0.958	0.961	0.961	0.955	0.961	0.955	0.955	0.949	0.952	0.949	0.949	0.958	0.958	0.964	0.961	0.961	0.964	0.961	0.958
AY969012	0.949	0.949	0.958	0.961	0.945	0.949	0.945	0.949	0.961	0.964	0.964	0.958	0.961	0.958	0.958	0.961	0.958	0.961	0.958	0.955	0.952	0.955	0.958	0.958	0.961	0.961	0.958	0.952	0.955	0.952	0.958	0.961	0.961	0.955	0.961	0.955	0.955	0.949	0.952	0.949	0.949	0.958	0.958	0.964	0.961	0.961	0.964	0.961	0.958
AY969010	0.952	0.952	0.961	0.964	0.949	0.952	0.949	0.952	0.964	0.968	0.968	0.961	0.964	0.961	0.961	0.964	0.961	0.964	0.961	0.958	0.955	0.958	0.961	0.961	0.964	0.964	0.961	0.955	0.958	0.955	0.961	0.964	0.964	0.958	0.964	0.958	0.958	0.952	0.955	0.952	0.952	0.961	0.961	0.968	0.964	0.964	0.968	0.964	0.961
MH722235	0.952	0.952	0.961	0.964	0.949	0.952	0.949	0.952	0.964	0.968	0.968	0.961	0.964	0.961	0.961	0.964	0.961	0.964	0.961	0.958	0.955	0.958	0.961	0.961	0.964	0.964	0.961	0.955	0.958	0.955	0.961	0.964	0.964	0.958	0.964	0.958	0.958	0.952	0.955	0.952	0.952	0.961	0.961	0.968	0.964	0.964	0.968	0.964	0.961
MH722233	0.952	0.952	0.961	0.964	0.949	0.952	0.949	0.952	0.964	0.968	0.968	0.961	0.964	0.961	0.961	0.964	0.961	0.964	0.961	0.958	0.955	0.958	0.961	0.961	0.964	0.964	0.961	0.955	0.958	0.955	0.961	0.964	0.964	0.958	0.964	0.958	0.958	0.952	0.955	0.952	0.952	0.961	0.961	0.968	0.964	0.964	0.968	0.964	0.961
KP062963	0.942	0.949	0.952	0.955	0.939	0.942	0.939	0.942	0.955	0.952	0.952	0.952	0.955	0.952	0.952	0.955	0.952	0.955	0.952	0.949	0.945	0.949	0.952	0.952	0.955	0.955	0.952	0.945	0.949	0.945	0.952	0.955	0.955	0.949	0.955	0.949	0.949	0.942	0.939	0.936	0.942	0.952	0.952	0.952	0.955	0.955	0.952	0.955	0.952
KP062962	0.936	0.942	0.939	0.942	0.933	0.936	0.933	0.936	0.942	0.945	0.945	0.939	0.942	0.939	0.939	0.942	0.939	0.942	0.939	0.936	0.933	0.936	0.939	0.939	0.942	0.942	0.939	0.933	0.936	0.933	0.939	0.942	0.942	0.936	0.942	0.936	0.936	0.936	0.933	0.929	0.936	0.939	0.939	0.945	0.942	0.942	0.945	0.942	0.939
KY114936	0.949	0.949	0.958	0.961	0.945	0.949	0.945	0.949	0.961	0.964	0.964	0.958	0.961	0.958	0.958	0.961	0.958	0.961	0.958	0.955	0.952	0.955	0.958	0.958	0.961	0.961	0.958	0.952	0.955	0.952	0.958	0.961	0.961	0.955	0.961	0.955	0.955	0.949	0.952	0.949	0.949	0.958	0.958	0.964	0.961	0.961	0.964	0.961	0.958
M73224	0.949	0.949	0.958	0.961	0.945	0.949	0.945	0.949	0.961	0.964	0.964	0.958	0.961	0.958	0.958	0.961	0.958	0.961	0.958	0.955	0.952	0.955	0.958	0.958	0.961	0.961	0.958	0.952	0.955	0.952	0.958	0.961	0.961	0.955	0.961	0.955	0.955	0.949	0.952	0.949	0.949	0.958	0.958	0.964	0.961	0.961	0.964	0.961	0.958
AF172164	0.949	0.949	0.958	0.961	0.945	0.949	0.945	0.949	0.961	0.964	0.964	0.958	0.961	0.958	0.958	0.961	0.958	0.961	0.958	0.955	0.952	0.955	0.958	0.958	0.961	0.961	0.958	0.952	0.955	0.958	0.958	0.961	0.961	0.955	0.961	0.955	0.955	0.949	0.952	0.949	0.949	0.958	0.958	0.964	0.961	0.961	0.964	0.961	0.958
KF569916	0.949	0.955	0.958	0.961	0.945	0.949	0.945	0.949	0.961	0.958	0.958	0.958	0.961	0.958	0.958	0.961	0.958	0.961	0.958	0.955	0.952	0.955	0.958	0.958	0.961	0.961	0.958	0.952	0.955	0.952	0.958	0.961	0.961	0.955	0.961	0.955	0.955	0.949	0.945	0.942	0.949	0.958	0.958	0.958	0.961	0.961	0.958	0.961	0.958
KF569910	0.939	0.945	0.949	0.952	0.936	0.939	0.936	0.939	0.952	0.955	0.955	0.949	0.952	0.949	0.949	0.952	0.949	0.952	0.949	0.945	0.942	0.945	0.949	0.949	0.952	0.952	0.949	0.942	0.945	0.942	0.949	0.952	0.952	0.945	0.952	0.945	0.945	0.939	0.942	0.939	0.939	0.949	0.949	0.955	0.952	0.952	0.955	0.952	0.949
KF569909	0.936	0.942	0.945	0.949	0.933	0.936	0.933	0.936	0.949	0.952	0.952	0.945	0.949	0.945	0.945	0.949	0.945	0.949	0.945	0.942	0.939	0.942	0.945	0.945	0.949	0.949	0.945	0.939	0.942	0.939	0.945	0.949	0.949	0.942	0.949	0.942	0.942	0.936	0.939	0.936	0.936	0.945	0.945	0.952	0.949	0.949	0.952	0.949	0.945
KF569908	0.939	0.945	0.949	0.952	0.936	0.939	0.936	0.939	0.952	0.955	0.955	0.949	0.952	0.949	0.949	0.952	0.949	0.952	0.949	0.945	0.942	0.945	0.949	0.949	0.952	0.952	0.949	0.942	0.945	0.942	0.949	0.952	0.952	0.945	0.952	0.945	0.945	0.939	0.942	0.939	0.939	0.949	0.949	0.955	0.952	0.952	0.955	0.952	0.949
AF303467	0.936	0.936	0.946	0.949	0.933	0.936	0.933	0.936	0.949	0.952	0.952	0.946	0.949	0.946	0.946	0.949	0.946	0.949	0.946	0.943	0.939	0.943	0.946	0.946	0.949	0.949	0.946	0.939	0.943	0.939	0.946	0.949	0.949	0.943	0.949	0.943	0.943	0.936	0.939	0.936	0.936	0.946	0.946	0.952	0.949	0.949	0.952	0.949	0.946
MH762081	0.933	0.933	0.949	0.952	0.93	0.933	0.93	0.933	0.952	0.949	0.949	0.949	0.952	0.949	0.949	0.952	0.949	0.952	0.949	0.946	0.943	0.946	0.949	0.949	0.952	0.952	0.949	0.943	0.946	0.943	0.949	0.952	0.952	0.946	0.952	0.946	0.946	0.933	0.936	0.933	0.933	0.949	0.949	0.949	0.952	0.952	0.949	0.952	0.949
JN121378	0.936	0.936	0.946	0.949	0.933	0.936	0.933	0.936	0.949	0.952	0.952	0.946	0.949	0.946	0.946	0.949	0.946	0.949	0.946	0.943	0.939	0.943	0.946	0.946	0.949	0.949	0.946	0.939	0.943	0.939	0.946	0.949	0.949	0.943	0.949	0.943	0.943	0.936	0.939	0.936	0.936	0.946	0.946	0.952	0.949	0.949	0.952	0.949	0.946
KP939256	0.933	0.933	0.949	0.952	0.93	0.933	0.93	0.933	0.952	0.949	0.949	0.949	0.952	0.949	0.949	0.952	0.949	0.952	0.949	0.946	0.943	0.946	0.949	0.949	0.952	0.952	0.949	0.943	0.946	0.943	0.949	0.952	0.952	0.946	0.952	0.946	0.946	0.933	0.936	0.933	0.933	0.949	0.949	0.949	0.952	0.952	0.949	0.952	0.949
KP939254	0.933	0.933	0.949	0.952	0.93	0.933	0.93	0.933	0.952	0.949	0.949	0.949	0.952	0.949	0.949	0.952	0.949	0.952	0.949	0.946	0.943	0.946	0.949	0.949	0.952	0.952	0.949	0.943	0.946	0.943	0.949	0.952	0.952	0.946	0.952	0.946	0.946	0.933	0.936	0.933	0.933	0.949	0.949	0.949	0.952	0.952	0.949	0.952	0.949
KP006406	0.933	0.933	0.949	0.952	0.93	0.933	0.93	0.933	0.952	0.949	0.949	0.949	0.952	0.949	0.949	0.952	0.949	0.952	0.949	0.946	0.943	0.946	0.949	0.949	0.952	0.952	0.949	0.943	0.946	0.943	0.949	0.952	0.952	0.946	0.952	0.946	0.946	0.933	0.936	0.933	0.933	0.949	0.949	0.949	0.952	0.952	0.949	0.952	0.949
KP006405	0.933	0.933	0.949	0.952	0.93	0.933	0.93	0.933	0.952	0.949	0.949	0.949	0.952	0.949	0.949	0.952	0.949	0.952	0.949	0.946	0.943	0.946	0.949	0.949	0.952	0.952	0.949	0.943	0.946	0.943	0.949	0.952	0.952	0.946	0.952	0.946	0.946	0.933	0.936	0.933	0.933	0.949	0.949	0.949	0.952	0.952	0.949	0.952	0.949
KP006404	0.93	0.93	0.946	0.949	0.927	0.93	0.927	0.93	0.949	0.946	0.946	0.946	0.949	0.946	0.946	0.949	0.946	0.949	0.946	0.943	0.939	0.943	0.946	0.946	0.949	0.949	0.946	0.939	0.943	0.939	0.946	0.949	0.949	0.943	0.949	0.943	0.943	0.93	0.933	0.93	0.93	0.946	0.946	0.946	0.949	0.949	0.946	0.949	0.946
KP006403	0.93	0.93	0.946	0.949	0.927	0.93	0.927	0.93	0.949	0.946	0.946	0.946	0.949	0.946	0.946	0.949	0.946	0.949	0.946	0.943	0.939	0.943	0.946	0.946	0.949	0.949	0.946	0.939	0.943	0.939	0.946	0.949	0.949	0.943	0.949	0.943	0.943	0.93	0.933	0.93	0.93	0.946	0.946	0.946	0.949	0.949	0.946	0.949	0.946
KP006401	0.93	0.93	0.946	0.949	0.927	0.93	0.927	0.93	0.949	0.946	0.946	0.946	0.949	0.946	0.946	0.949	0.946	0.949	0.946	0.943	0.939	0.943	0.946	0.946	0.949	0.949	0.946	0.939	0.943	0.939	0.946	0.949	0.949	0.943	0.949	0.943	0.943	0.93	0.933	0.93	0.93	0.946	0.946	0.946	0.949	0.949	0.946	0.949	0.946
KP006400	0.93	0.93	0.946	0.949	0.927	0.93	0.927	0.93	0.949	0.946	0.946	0.946	0.949	0.946	0.946	0.949	0.946	0.949	0.946	0.943	0.939	0.943	0.946	0.946	0.949	0.949	0.946	0.939	0.943	0.939	0.946	0.949	0.949	0.943	0.949	0.943	0.943	0.93	0.933	0.93	0.93	0.946	0.946	0.946	0.949	0.949	0.946	0.949	0.946
KP006399	0.93	0.93	0.946	0.949	0.927	0.93	0.927	0.93	0.949	0.946	0.946	0.946	0.949	0.946	0.946	0.949	0.946	0.949	0.946	0.943	0.939	0.943	0.946	0.946	0.949	0.949	0.946	0.939	0.943	0.939	0.946	0.949	0.949	0.943	0.949	0.943	0.943	0.93	0.933	0.93	0.93	0.946	0.946	0.946	0.949	0.949	0.946	0.949	0.946
KP006397	0.933	0.933	0.949	0.952	0.93	0.933	0.93	0.933	0.952	0.949	0.949	0.949	0.952	0.949	0.949	0.952	0.949	0.952	0.949	0.946	0.943	0.946	0.949	0.949	0.952	0.952	0.949	0.943	0.946	0.943	0.949	0.952	0.952	0.946	0.952	0.946	0.946	0.933	0.936	0.933	0.933	0.949	0.949	0.949	0.952	0.952	0.949	0.952	0.949
KJ659045	0.936	0.936	0.946	0.949	0.933	0.936	0.933	0.936	0.949	0.952	0.952	0.946	0.949	0.946	0.946	0.949	0.946	0.949	0.946	0.943	0.939	0.943	0.946	0.946	0.949	0.949	0.946	0.939	0.943	0.939	0.946	0.949	0.949	0.943	0.949	0.943	0.943	0.936	0.939	0.936	0.936	0.946	0.946	0.952	0.949	0.949	0.952	0.949	0.946
KX447505	0.936	0.936	0.946	0.949	0.933	0.936	0.933	0.936	0.949	0.952	0.952	0.946	0.949	0.946	0.946	0.949	0.946	0.949	0.946	0.943	0.939	0.943	0.946	0.946	0.949	0.949	0.946	0.939	0.943	0.939	0.946	0.949	0.949	0.943	0.949	0.943	0.943	0.936	0.939	0.936	0.936	0.946	0.946	0.952	0.949	0.949	0.952	0.949	0.946
MF289478	0.933	0.933	0.949	0.952	0.93	0.933	0.93	0.933	0.952	0.949	0.949	0.949	0.952	0.949	0.949	0.952	0.949	0.952	0.949	0.946	0.943	0.946	0.949	0.949	0.952	0.952	0.949	0.943	0.946	0.943	0.949	0.952	0.952	0.946	0.952	0.946	0.946	0.933	0.936	0.933	0.933	0.949	0.949	0.949	0.952	0.952	0.949	0.952	0.949
JN558826	0.93	0.93	0.946	0.949	0.927	0.93	0.927	0.93	0.949	0.946	0.946	0.946	0.949	0.946	0.946	0.949	0.946	0.949	0.946	0.943	0.939	0.943	0.946	0.946	0.949	0.949	0.946	0.939	0.943	0.939	0.946	0.949	0.949	0.943	0.949	0.943	0.943	0.93	0.933	0.93	0.93	0.946	0.946	0.946	0.949	0.949	0.946	0.949	0.946
JN558821	0.933	0.933	0.949	0.952	0.93	0.933	0.93	0.933	0.952	0.949	0.949	0.949	0.952	0.949	0.949	0.952	0.949	0.952	0.949	0.946	0.943	0.946	0.949	0.949	0.952	0.952	0.949	0.943	0.946	0.943	0.949	0.952	0.952	0.946	0.952	0.946	0.946	0.933	0.936	0.933	0.933	0.949	0.949	0.949	0.952	0.952	0.949	0.952	0.949
KY594914	0.936	0.936	0.946	0.949	0.933	0.936	0.933	0.936	0.949	0.952	0.952	0.946	0.949	0.946	0.946	0.949	0.946	0.949	0.946	0.943	0.939	0.943	0.946	0.946	0.949	0.949	0.946	0.939	0.943	0.939	0.946	0.949	0.949	0.943	0.949	0.943	0.943	0.936	0.939	0.936	0.936	0.946	0.946	0.952	0.949	0.949	0.952	0.949	0.946
MK506833	0.939	0.939	0.949	0.952	0.936	0.939	0.936	0.939	0.952	0.955	0.955	0.949	0.952	0.949	0.949	0.952	0.949	0.952	0.949	0.946	0.943	0.946	0.949	0.949	0.952	0.952	0.949	0.943	0.946	0.943	0.949	0.952	0.952	0.946	0.952	0.946	0.946	0.939	0.943	0.939	0.939	0.949	0.949	0.955	0.952	0.952	0.955	0.952	0.949
MN630836	0.939	0.939	0.949	0.952	0.936	0.939	0.936	0.939	0.952	0.955	0.955	0.949	0.952	0.949	0.949	0.952	0.949	0.952	0.949	0.946	0.943	0.946	0.949	0.949	0.952	0.952	0.949	0.943	0.946	0.943	0.949	0.952	0.952	0.946	0.952	0.946	0.946	0.939	0.943	0.939	0.939	0.949	0.949	0.955	0.952	0.952	0.955	0.952	0.949
MN630835	0.939	0.939	0.949	0.952	0.936	0.939	0.936	0.939	0.952	0.955	0.955	0.949	0.952	0.949	0.949	0.952	0.949	0.952	0.949	0.946	0.943	0.946	0.949	0.949	0.952	0.952	0.949	0.943	0.946	0.943	0.949	0.952	0.952	0.946	0.952	0.946	0.946	0.939	0.943	0.939	0.939	0.949	0.949	0.955	0.952	0.952	0.955	0.952	0.949
MN630834	0.936	0.936	0.946	0.949	0.933	0.936	0.933	0.936	0.949	0.952	0.952	0.946	0.949	0.946	0.946	0.949	0.946	0.949	0.946	0.943	0.939	0.943	0.946	0.946	0.949	0.949	0.946	0.939	0.943	0.939	0.946	0.949	0.949	0.943	0.949	0.943	0.943	0.936	0.939	0.936	0.936	0.946	0.946	0.952	0.949	0.949	0.952	0.949	0.946
AY530806	0.936	0.936	0.946	0.949	0.933	0.936	0.933	0.936	0.949	0.952	0.952	0.946	0.949	0.946	0.946	0.949	0.946	0.949	0.946	0.943	0.939	0.943	0.946	0.946	0.949	0.949	0.946	0.939	0.943	0.939	0.946	0.949	0.949	0.943	0.949	0.943	0.943	0.936	0.939	0.936	0.936	0.946	0.946	0.952	0.949	0.949	0.952	0.949	0.946
KU586183	0.93	0.93	0.946	0.949	0.927	0.93	0.927	0.93	0.949	0.946	0.946	0.946	0.949	0.946	0.946	0.949	0.946	0.949	0.946	0.943	0.939	0.943	0.946	0.946	0.949	0.949	0.946	0.939	0.943	0.939	0.946	0.949	0.949	0.943	0.949	0.943	0.943	0.93	0.933	0.93	0.93	0.946	0.946	0.946	0.949	0.949	0.946	0.949	0.946
KU586175	0.933	0.933	0.949	0.952	0.93	0.933	0.93	0.933	0.952	0.949	0.949	0.949	0.952	0.949	0.949	0.952	0.949	0.952	0.949	0.946	0.943	0.946	0.949	0.949	0.952	0.952	0.949	0.943	0.946	0.943	0.949	0.952	0.952	0.946	0.952	0.946	0.946	0.933	0.936	0.933	0.933	0.949	0.949	0.949	0.952	0.952	0.949	0.952	0.949
KU586172	0.933	0.933	0.949	0.952	0.93	0.933	0.93	0.933	0.952	0.949	0.949	0.949	0.952	0.949	0.949	0.952	0.949	0.952	0.949	0.946	0.943	0.946	0.949	0.949	0.952	0.952	0.949	0.943	0.946	0.943	0.949	0.952	0.952	0.946	0.952	0.946	0.946	0.933	0.936	0.933	0.933	0.949	0.949	0.949	0.952	0.952	0.949	0.952	0.949
KU586168	0.933	0.933	0.949	0.952	0.93	0.933	0.93	0.933	0.952	0.949	0.949	0.949	0.952	0.949	0.949	0.952	0.949	0.952	0.949	0.946	0.943	0.946	0.949	0.949	0.952	0.952	0.949	0.943	0.946	0.943	0.949	0.952	0.952	0.946	0.952	0.946	0.946	0.933	0.936	0.933	0.933	0.949	0.949	0.949	0.952	0.952	0.949	0.952	0.949
KU586161	0.924	0.924	0.939	0.943	0.92	0.924	0.92	0.924	0.943	0.939	0.939	0.939	0.943	0.939	0.939	0.943	0.939	0.943	0.939	0.936	0.936	0.936	0.939	0.939	0.943	0.943	0.939	0.933	0.936	0.933	0.939	0.943	0.943	0.936	0.943	0.936	0.936	0.924	0.927	0.924	0.924	0.939	0.939	0.939	0.943	0.943	0.939	0.943	0.939
KU586159	0.927	0.927	0.943	0.946	0.924	0.927	0.924	0.927	0.946	0.943	0.943	0.943	0.946	0.943	0.943	0.946	0.943	0.946	0.943	0.939	0.936	0.939	0.943	0.943	0.946	0.946	0.943	0.936	0.939	0.936	0.943	0.946	0.946	0.939	0.946	0.939	0.939	0.927	0.93	0.927	0.927	0.943	0.943	0.943	0.946	0.946	0.943	0.946	0.943
KU586124	0.93	0.93	0.946	0.949	0.927	0.93	0.927	0.93	0.949	0.946	0.946	0.946	0.949	0.946	0.946	0.949	0.946	0.949	0.946	0.943	0.939	0.943	0.946	0.946	0.949	0.949	0.946	0.939	0.943	0.939	0.946	0.949	0.949	0.943	0.949	0.943	0.943	0.93	0.933	0.93	0.93	0.946	0.946	0.946	0.949	0.949	0.946	0.949	0.946
KU586058	0.933	0.933	0.949	0.952	0.93	0.933	0.93	0.933	0.952	0.949	0.949	0.949	0.952	0.949	0.949	0.952	0.949	0.952	0.949	0.946	0.943	0.946	0.949	0.949	0.952	0.952	0.949	0.943	0.946	0.943	0.949	0.952	0.952	0.946	0.952	0.946	0.946	0.933	0.936	0.933	0.933	0.949	0.949	0.949	0.952	0.952	0.949	0.952	0.949
KU586051	0.933	0.933	0.949	0.952	0.93	0.933	0.93	0.933	0.952	0.949	0.949	0.949	0.952	0.949	0.949	0.952	0.949	0.952	0.949	0.946	0.943	0.946	0.949	0.949	0.952	0.952	0.949	0.943	0.946	0.943	0.949	0.952	0.952	0.946	0.952	0.946	0.946	0.933	0.936	0.933	0.933	0.949	0.949	0.949	0.952	0.952	0.949	0.952	0.949
KU586006	0.933	0.933	0.949	0.952	0.93	0.933	0.93	0.933	0.952	0.949	0.949	0.949	0.952	0.949	0.949	0.952	0.949	0.952	0.949	0.946	0.943	0.946	0.949	0.949	0.952	0.952	0.949	0.943	0.946	0.943	0.949	0.952	0.952	0.946	0.952	0.946	0.946	0.933	0.936	0.933	0.933	0.949	0.949	0.949	0.952	0.952	0.949	0.952	0.949
KU585997	0.93	0.93	0.946	0.949	0.927	0.93	0.927	0.93	0.949	0.946	0.946	0.946	0.949	0.946	0.946	0.949	0.946	0.949	0.946	0.943	0.939	0.943	0.946	0.946	0.949	0.949	0.946	0.939	0.943	0.939	0.946	0.949	0.949	0.943	0.949	0.943	0.943	0.93	0.933	0.93	0.93	0.946	0.946	0.946	0.949	0.949	0.946	0.949	0.946
AF399917	0.939	0.939	0.949	0.952	0.936	0.939	0.936	0.939	0.952	0.955	0.955	0.949	0.952	0.949	0.949	0.952	0.949	0.952	0.949	0.946	0.943	0.946	0.949	0.949	0.952	0.952	0.949	0.943	0.946	0.943	0.949	0.952	0.952	0.946	0.952	0.946	0.946	0.939	0.943	0.939	0.939	0.949	0.949	0.955	0.952	0.952	0.955	0.952	0.949
AF156784	0.939	0.939	0.949	0.952	0.936	0.939	0.936	0.939	0.952	0.955	0.955	0.949	0.952	0.949	0.949	0.952	0.949	0.952	0.949	0.946	0.943	0.946	0.949	0.949	0.952	0.952	0.949	0.943	0.946	0.943	0.949	0.952	0.952	0.946	0.952	0.946	0.946	0.939	0.943	0.939	0.939	0.949	0.949	0.955	0.952	0.952	0.955	0.952	0.949
AF287153	0.933	0.933	0.943	0.946	0.93	0.933	0.93	0.933	0.946	0.949	0.949	0.943	0.946	0.943	0.943	0.946	0.943	0.946	0.943	0.939	0.936	0.939	0.943	0.943	0.946	0.946	0.943	0.936	0.939	0.936	0.943	0.946	0.946	0.939	0.946	0.939	0.939	0.933	0.936	0.933	0.933	0.943	0.943	0.949	0.946	0.946	0.949	0.946	0.943
AF286699	0.936	0.936	0.946	0.949	0.933	0.936	0.933	0.936	0.949	0.952	0.952	0.946	0.949	0.946	0.946	0.949	0.946	0.949	0.946	0.943	0.939	0.943	0.946	0.946	0.949	0.949	0.946	0.939	0.943	0.939	0.946	0.949	0.949	0.943	0.949	0.943	0.943	0.936	0.939	0.936	0.936	0.946	0.946	0.952	0.949	0.949	0.952	0.949	0.946
M82801	0.93	0.93	0.939	0.943	0.927	0.93	0.927	0.93	0.943	0.946	0.946	0.939	0.943	0.939	0.939	0.943	0.939	0.943	0.939	0.936	0.933	0.936	0.939	0.939	0.943	0.943	0.939	0.933	0.936	0.933	0.939	0.943	0.943	0.936	0.943	0.936	0.936	0.93	0.933	0.93	0.93	0.939	0.939	0.946	0.943	0.943	0.946	0.943	0.939
KU585989	0.949	0.949	0.965	0.968	0.946	0.949	0.946	0.949	0.968	0.965	0.965	0.965	0.968	0.965	0.965	0.968	0.965	0.968	0.965	0.962	0.958	0.962	0.965	0.965	0.968	0.968	0.965	0.958	0.962	0.958	0.965	0.968	0.968	0.962	0.968	0.962	0.962	0.949	0.952	0.949	0.949	0.965	0.965	0.965	0.968	0.968	0.965	0.968	0.965
KU586001	0.946	0.946	0.962	0.965	0.943	0.946	0.943	0.946	0.965	0.962	0.962	0.962	0.965	0.962	0.962	0.965	0.962	0.965	0.962	0.958	0.955	0.962	0.962	0.962	0.965	0.965	0.962	0.955	0.958	0.955	0.962	0.965	0.965	0.958	0.965	0.958	0.958	0.946	0.949	0.946	0.946	0.962	0.962	0.962	0.965	0.965	0.962	0.965	0.962
KC189853	0.933	0.933	0.943	0.946	0.93	0.933	0.93	0.933	0.946	0.949	0.949	0.943	0.946	0.943	0.943	0.946	0.943	0.946	0.943	0.939	0.936	0.939	0.943	0.949	0.946	0.946	0.943	0.936	0.939	0.936	0.943	0.946	0.946	0.939	0.946	0.939	0.939	0.933	0.936	0.933	0.933	0.943	0.943	0.949	0.946	0.946	0.949	0.946	0.943
U54806	0.933	0.933	0.943	0.946	0.93	0.933	0.93	0.933	0.946	0.949	0.949	0.943	0.946	0.943	0.943	0.946	0.943	0.946	0.943	0.939	0.936	0.939	0.943	0.943	0.946	0.946	0.943	0.936	0.939	0.936	0.943	0.946	0.946	0.939	0.946	0.939	0.939	0.933	0.936	0.933	0.933	0.943	0.943	0.949	0.946	0.946	0.949	0.946	0.943
KU189193	0.945	0.945	0.955	0.958	0.942	0.945	0.942	0.945	0.958	0.955	0.955	0.955	0.958	0.955	0.955	0.958	0.955	0.958	0.955	0.952	0.949	0.952	0.955	0.955	0.958	0.958	0.955	0.949	0.952	0.949	0.955	0.958	0.958	0.955	0.958	0.952	0.952	0.945	0.942	0.939	0.945	0.955	0.955	0.955	0.958	0.958	0.955	0.958	0.955
KY924886	0.952	0.952	0.961	0.964	0.949	0.952	0.949	0.952	0.964	0.968	0.968	0.961	0.964	0.961	0.961	0.964	0.961	0.964	0.961	0.958	0.961	0.958	0.961	0.961	0.964	0.964	0.961	0.955	0.958	0.955	0.961	0.964	0.964	0.958	0.964	0.958	0.958	0.952	0.955	0.952	0.952	0.961	0.968	0.968	0.964	0.964	0.968	0.964	0.961
KY924885	0.907	0.91	0.91	0.914	0.904	0.907	0.904	0.907	0.914	0.917	0.917	0.91	0.914	0.91	0.91	0.914	0.91	0.914	0.91	0.907	0.91	0.907	0.91	0.91	0.914	0.914	0.91	0.904	0.907	0.904	0.91	0.914	0.914	0.907	0.914	0.907	0.907	0.907	0.904	0.907	0.907	0.91	0.91	0.917	0.914	0.914	0.917	0.914	0.91
KY924884	0.907	0.91	0.91	0.914	0.904	0.907	0.904	0.907	0.914	0.917	0.917	0.91	0.914	0.91	0.91	0.914	0.91	0.914	0.91	0.907	0.91	0.907	0.91	0.91	0.914	0.914	0.91	0.904	0.907	0.904	0.91	0.914	0.914	0.907	0.914	0.907	0.907	0.907	0.904	0.907	0.907	0.91	0.91	0.917	0.914	0.914	0.917	0.914	0.91
LC558314	0.952	0.952	0.961	0.964	0.949	0.952	0.949	0.952	0.964	0.968	0.968	0.961	0.964	0.961	0.961	0.964	0.961	0.964	0.961	0.958	0.955	0.958	0.961	0.968	0.964	0.964	0.961	0.955	0.958	0.955	0.961	0.964	0.964	0.958	0.964	0.958	0.958	0.952	0.955	0.952	0.952	0.961	0.961	0.968	0.964	0.964	0.968	0.964	0.961
LC558313	0.936	0.949	0.952	0.955	0.933	0.936	0.933	0.936	0.955	0.952	0.952	0.952	0.955	0.952	0.952	0.955	0.952	0.955	0.952	0.949	0.952	0.949	0.952	0.952	0.955	0.955	0.952	0.946	0.949	0.946	0.952	0.955	0.955	0.949	0.955	0.949	0.949	0.936	0.939	0.936	0.936	0.952	0.952	0.952	0.955	0.955	0.952	0.955	0.952
JX876644	0.924	0.936	0.933	0.936	0.92	0.924	0.92	0.924	0.936	0.939	0.939	0.933	0.936	0.933	0.933	0.936	0.933	0.936	0.933	0.93	0.927	0.93	0.933	0.936	0.936	0.936	0.933	0.927	0.93	0.927	0.933	0.936	0.936	0.933	0.936	0.93	0.93	0.924	0.927	0.924	0.924	0.933	0.933	0.939	0.936	0.936	0.939	0.936	0.933
MT623545	0.929	0.942	0.939	0.942	0.926	0.929	0.926	0.929	0.942	0.945	0.945	0.939	0.942	0.939	0.939	0.942	0.939	0.942	0.939	0.936	0.939	0.936	0.939	0.945	0.942	0.942	0.939	0.933	0.936	0.933	0.939	0.942	0.942	0.936	0.942	0.936	0.936	0.929	0.933	0.936	0.929	0.939	0.939	0.945	0.942	0.942	0.945	0.942	0.939
MT623542	0.933	0.945	0.942	0.945	0.929	0.933	0.929	0.933	0.945	0.949	0.949	0.942	0.945	0.942	0.942	0.945	0.942	0.945	0.942	0.939	0.942	0.939	0.942	0.949	0.945	0.945	0.942	0.936	0.939	0.936	0.942	0.945	0.945	0.939	0.945	0.939	0.939	0.933	0.936	0.939	0.933	0.942	0.942	0.949	0.945	0.945	0.949	0.945	0.942
AY570540	0.942	0.949	0.952	0.955	0.939	0.942	0.939	0.942	0.955	0.952	0.952	0.952	0.955	0.952	0.952	0.955	0.952	0.955	0.952	0.949	0.945	0.949	0.952	0.952	0.955	0.955	0.952	0.945	0.949	0.945	0.952	0.955	0.955	0.949	0.955	0.949	0.949	0.942	0.939	0.936	0.942	0.952	0.952	0.952	0.955	0.955	0.952	0.955	0.952
AY570538	0.939	0.945	0.955	0.958	0.936	0.939	0.936	0.939	0.958	0.955	0.955	0.955	0.958	0.955	0.955	0.958	0.955	0.958	0.955	0.952	0.949	0.952	0.955	0.955	0.958	0.958	0.955	0.949	0.952	0.949	0.955	0.958	0.958	0.952	0.958	0.952	0.952	0.939	0.942	0.939	0.939	0.955	0.955	0.955	0.958	0.958	0.955	0.958	0.955
MK814441	0.942	0.949	0.952	0.955	0.939	0.942	0.939	0.942	0.955	0.952	0.952	0.952	0.955	0.952	0.952	0.955	0.952	0.955	0.952	0.949	0.945	0.949	0.952	0.952	0.955	0.955	0.952	0.945	0.949	0.945	0.952	0.955	0.955	0.949	0.955	0.949	0.949	0.942	0.939	0.936	0.942	0.952	0.952	0.952	0.955	0.955	0.952	0.955	0.952
MK814429	0.942	0.949	0.952	0.955	0.939	0.942	0.939	0.942	0.955	0.952	0.952	0.952	0.955	0.952	0.952	0.955	0.952	0.955	0.952	0.949	0.945	0.949	0.952	0.952	0.955	0.955	0.952	0.945	0.949	0.945	0.952	0.955	0.955	0.949	0.955	0.949	0.949	0.942	0.939	0.936	0.942	0.952	0.952	0.952	0.955	0.955	0.952	0.955	0.952
LC269823	0.942	0.949	0.952	0.955	0.939	0.942	0.939	0.942	0.955	0.952	0.952	0.952	0.955	0.952	0.952	0.955	0.952	0.955	0.952	0.949	0.945	0.949	0.952	0.952	0.955	0.955	0.952	0.945	0.949	0.945	0.952	0.955	0.955	0.949	0.955	0.949	0.949	0.942	0.939	0.936	0.942	0.952	0.952	0.952	0.955	0.955	0.952	0.955	0.952
KF843825	0.933	0.933	0.949	0.952	0.93	0.933	0.93	0.933	0.952	0.949	0.949	0.949	0.952	0.949	0.949	0.952	0.949	0.952	0.949	0.946	0.943	0.946	0.949	0.949	0.952	0.952	0.949	0.943	0.946	0.943	0.949	0.952	0.952	0.946	0.952	0.946	0.946	0.933	0.936	0.933	0.933	0.949	0.949	0.949	0.952	0.952	0.949	0.952	0.949
FJ389575	0.961	0.949	0.958	0.961	0.958	0.961	0.958	0.961	0.961	0.958	0.958	0.958	0.961	0.958	0.958	0.961	0.964	0.961	0.958	0.955	0.952	0.955	0.958	0.958	0.961	0.961	0.958	0.952	0.955	0.952	0.958	0.961	0.961	0.955	0.961	0.952	0.955	0.961	0.958	0.955	0.961	0.952	0.958	0.958	0.961	0.961	0.958	0.961	0.958
MF576175	0.933	0.933	0.949	0.952	0.93	0.933	0.93	0.933	0.952	0.949	0.949	0.949	0.952	0.949	0.949	0.952	0.949	0.952	0.949	0.946	0.943	0.946	0.949	0.949	0.952	0.952	0.949	0.943	0.946	0.943	0.949	0.952	0.952	0.946	0.952	0.946	0.946	0.933	0.936	0.933	0.933	0.949	0.949	0.949	0.952	0.952	0.949	0.952	0.949
[truncated: 244 more columns]
